# Supplementary material for: Improved flux profiling in genome-scale modeling of human cell metabolism
Source: Cell Rep Methods. 2026 Jan 12;6(1):101275. doi: 10.1016/j.crmeth.2025.101275 (PMC12853175; doi:10.1016/j.crmeth.2025.101275)
Supplement: Table S2. TPM data of MCF10A cells, related to Figure 3 [file mmc2.csv]

gene	tpm
ENSG00000000003	23.14748267
ENSG00000000005	0
ENSG00000000419	49.29263285
ENSG00000000457	6.552789005
ENSG00000000460	32.22758165
ENSG00000000938	0.052429953
ENSG00000000971	1.745874197
ENSG00000001036	71.96247654
ENSG00000001084	68.7343454
ENSG00000001167	40.70221489
ENSG00000001460	6.623819516
ENSG00000001461	43.59182679
ENSG00000001497	30.4595773
ENSG00000001561	0.699462371
ENSG00000001617	58.08435027
ENSG00000001626	0
ENSG00000001629	29.56528781
ENSG00000001630	5.851938126
ENSG00000001631	4.436333281
ENSG00000002016	11.60726813
ENSG00000002079	0.552356396
ENSG00000002330	60.84162131
ENSG00000002549	84.07977317
ENSG00000002586	0
ENSG00000002587	0.071513947
ENSG00000002726	0.84141833
ENSG00000002745	0
ENSG00000002746	0.083160351
ENSG00000002822	1.713437006
ENSG00000002834	166.5728062
ENSG00000002919	18.289834
ENSG00000002933	0
ENSG00000003056	129.0125574
ENSG00000003096	5.274169933
ENSG00000003137	10.3583975
ENSG00000003147	4.282213236
ENSG00000003249	2.309160214
ENSG00000003393	14.99487765
ENSG00000003400	0.955740293
ENSG00000003402	9.368701933
ENSG00000003436	11.1205123
ENSG00000003509	17.13967978
ENSG00000003756	41.0542321
ENSG00000003987	0.039070969
ENSG00000003989	72.67804358
ENSG00000004059	74.97941211
ENSG00000004139	0.058005684
ENSG00000004142	147.5304734
ENSG00000004399	9.003236752
ENSG00000004455	92.97486612
ENSG00000004468	0.01096391
ENSG00000004478	280.4969745
ENSG00000004487	129.8316295
ENSG00000004534	52.29013863
ENSG00000004660	18.72997319
ENSG00000004700	90.63434092
ENSG00000004766	10.86199666
ENSG00000004776	0.214681658
ENSG00000004777	2.259786177
ENSG00000004779	191.7642137
ENSG00000004799	0.353472443
ENSG00000004809	0
ENSG00000004838	0.175848817
ENSG00000004846	0
ENSG00000004848	0.021305216
ENSG00000004864	71.03964979
ENSG00000004866	18.96244101
ENSG00000004897	92.17796873
ENSG00000004939	0
ENSG00000004948	0
ENSG00000004961	42.40189619
ENSG00000004975	35.28937608
ENSG00000005001	0
ENSG00000005007	93.66837659
ENSG00000005020	21.47913106
ENSG00000005022	821.0309111
ENSG00000005059	31.75877162
ENSG00000005073	0.970818859
ENSG00000005075	52.84346788
ENSG00000005100	58.32780765
ENSG00000005102	0
ENSG00000005108	0.011902528
ENSG00000005156	25.98345688
ENSG00000005175	33.25067523
ENSG00000005187	1.463733616
ENSG00000005189	6.944908336
ENSG00000005194	97.14121036
ENSG00000005206	13.40356911
ENSG00000005238	6.467303691
ENSG00000005243	0.409824755
ENSG00000005249	0.586997987
ENSG00000005302	14.92958403
ENSG00000005339	39.03765051
ENSG00000005379	0.024302506
ENSG00000005381	0.583020496
ENSG00000005421	0
ENSG00000005436	23.26935568
ENSG00000005448	9.244686979
ENSG00000005469	13.9665253
ENSG00000005471	0.014426604
ENSG00000005483	25.21048254
ENSG00000005486	57.48641043
ENSG00000005513	0
ENSG00000005700	47.78684298
ENSG00000005801	11.43249639
ENSG00000005810	29.45590273
ENSG00000005812	40.09615691
ENSG00000005844	0.009913592
ENSG00000005882	3.607739215
ENSG00000005884	317.6862516
ENSG00000005889	48.22658082
ENSG00000005893	60.57335631
ENSG00000005961	0.14619833
ENSG00000005981	0
ENSG00000006007	71.01553308
ENSG00000006015	14.56659392
ENSG00000006016	11.18332029
ENSG00000006025	1.972942523
ENSG00000006042	7.439661023
ENSG00000006047	0.082699639
ENSG00000006059	0
ENSG00000006062	13.80236966
ENSG00000006071	0
ENSG00000006116	0
ENSG00000006118	21.53765089
ENSG00000006125	225.2829164
ENSG00000006128	0
ENSG00000006194	8.560123304
ENSG00000006210	0.032746332
ENSG00000006282	25.48092776
ENSG00000006283	0.014569541
ENSG00000006327	237.6228203
ENSG00000006377	0.134680862
ENSG00000006432	10.76648492
ENSG00000006451	51.87497605
ENSG00000006453	44.32969235
ENSG00000006459	3.276159521
ENSG00000006468	11.1937194
ENSG00000006530	28.13252877
ENSG00000006534	4.878278585
ENSG00000006555	7.90240967
ENSG00000006576	35.32793314
ENSG00000006606	0
ENSG00000006607	48.32529587
ENSG00000006611	0
ENSG00000006625	44.60020443
ENSG00000006634	47.89820154
ENSG00000006638	0
ENSG00000006652	4.872835326
ENSG00000006659	0
ENSG00000006695	24.14548606
ENSG00000006704	13.30509094
ENSG00000006712	84.0351736
ENSG00000006715	21.21363192
ENSG00000006740	4.839206262
ENSG00000006744	124.8141841
ENSG00000006747	0.012731112
ENSG00000006756	8.663169828
ENSG00000006757	18.22531848
ENSG00000006788	0
ENSG00000006831	119.7187322
ENSG00000006837	1.312990308
ENSG00000007001	0
ENSG00000007038	16.79802322
ENSG00000007047	13.90328912
ENSG00000007062	0
ENSG00000007080	102.4908965
ENSG00000007129	0
ENSG00000007168	63.21576161
ENSG00000007171	0.012191295
ENSG00000007174	0.060005769
ENSG00000007202	169.8266822
ENSG00000007216	0
ENSG00000007237	0.023911695
ENSG00000007255	6.997735116
ENSG00000007264	0.100860696
ENSG00000007306	0
ENSG00000007312	0
ENSG00000007314	0
ENSG00000007341	11.71802698
ENSG00000007350	0
ENSG00000007372	0
ENSG00000007376	58.34765926
ENSG00000007384	9.192359859
ENSG00000007392	47.20241438
ENSG00000007402	0
ENSG00000007516	0.094794733
ENSG00000007520	70.72521785
ENSG00000007541	18.49191844
ENSG00000007545	6.661711505
ENSG00000007866	10.97755236
ENSG00000007908	0
ENSG00000007923	78.50025595
ENSG00000007933	0.072519135
ENSG00000007944	3.432391951
ENSG00000007952	0
ENSG00000007968	12.24919268
ENSG00000008018	199.238084
ENSG00000008056	0.272902524
ENSG00000008083	23.94814392
ENSG00000008086	1.421051393
ENSG00000008118	0
ENSG00000008128	0.798354485
ENSG00000008130	53.47050232
ENSG00000008196	0
ENSG00000008197	0
ENSG00000008226	0.029265561
ENSG00000008256	25.87408151
ENSG00000008277	0.984348187
ENSG00000008282	150.6515365
ENSG00000008283	46.43885669
ENSG00000008294	41.00676479
ENSG00000008300	4.354047189
ENSG00000008311	13.22001927
ENSG00000008323	0.044436756
ENSG00000008324	20.97650145
ENSG00000008382	7.60062331
ENSG00000008394	439.2972821
ENSG00000008405	16.68206167
ENSG00000008438	0
ENSG00000008441	59.1342853
ENSG00000008513	16.65469283
ENSG00000008516	0.197634164
ENSG00000008517	1.795296733
ENSG00000008710	18.07319735
ENSG00000008735	0.170520921
ENSG00000008838	105.5012912
ENSG00000008853	68.69437268
ENSG00000008869	17.16722854
ENSG00000008952	54.25300748
ENSG00000008988	354.7263721
ENSG00000009307	367.7050009
ENSG00000009335	130.0686955
ENSG00000009413	25.17738008
ENSG00000009694	0.700980723
ENSG00000009709	0
ENSG00000009724	0.545364884
ENSG00000009765	0
ENSG00000009780	10.64815502
ENSG00000009790	0
ENSG00000009830	23.09332999
ENSG00000009844	27.49554411
ENSG00000009950	0.189012742
ENSG00000009954	143.9843219
ENSG00000010017	52.92025022
ENSG00000010030	0.07781459
ENSG00000010072	51.6400391
ENSG00000010165	76.99313519
ENSG00000010219	11.68513837
ENSG00000010244	40.92345826
ENSG00000010256	405.2735509
ENSG00000010270	26.69279754
ENSG00000010278	41.69480184
ENSG00000010282	0.034673291
ENSG00000010292	196.2633105
ENSG00000010295	0.804303615
ENSG00000010310	0.03631128
ENSG00000010318	6.047778571
ENSG00000010319	0.107308197
ENSG00000010322	30.29969858
ENSG00000010327	0.031753034
ENSG00000010361	6.84636817
ENSG00000010379	0.09751878
ENSG00000010404	1.312840796
ENSG00000010438	1.382737655
ENSG00000010539	11.83047103
ENSG00000010610	0.040493231
ENSG00000010626	4.117402592
ENSG00000010671	0.060459765
ENSG00000010704	6.231909658
ENSG00000010803	42.77569495
ENSG00000010810	1.001390625
ENSG00000010818	36.09754558
ENSG00000010932	0
ENSG00000011007	88.35102845
ENSG00000011009	81.12142997
ENSG00000011021	14.25965097
ENSG00000011028	49.94763086
ENSG00000011052	0
ENSG00000011083	0
ENSG00000011105	20.55044133
ENSG00000011114	29.02823008
ENSG00000011132	6.052520152
ENSG00000011143	7.576422959
ENSG00000011198	21.50799949
ENSG00000011201	0.251815462
ENSG00000011243	24.00160606
ENSG00000011258	11.74494994
ENSG00000011260	115.4690075
ENSG00000011275	33.98648628
ENSG00000011295	39.32354831
ENSG00000011304	363.9455325
ENSG00000011332	1.784931284
ENSG00000011347	8.460050615
ENSG00000011376	21.37779455
ENSG00000011405	48.14398246
ENSG00000011422	21.09633713
ENSG00000011426	284.6864794
ENSG00000011451	23.92343071
ENSG00000011454	38.28008451
ENSG00000011465	9.045948247
ENSG00000011478	16.03001522
ENSG00000011485	72.78161911
ENSG00000011523	10.47216441
ENSG00000011566	21.77891945
ENSG00000011590	0
ENSG00000011600	0.100047909
ENSG00000011638	15.55133809
ENSG00000011677	0.085485427
ENSG00000012048	44.44626167
ENSG00000012061	107.8402761
ENSG00000012124	0
ENSG00000012171	2.459103727
ENSG00000012174	28.55334118
ENSG00000012211	17.30705089
ENSG00000012223	0
ENSG00000012232	28.6898402
ENSG00000012504	0
ENSG00000012660	124.1302311
ENSG00000012779	0.054236159
ENSG00000012817	0
ENSG00000012822	6.0971941
ENSG00000012963	41.65976938
ENSG00000012983	37.48576066
ENSG00000013016	1.690650612
ENSG00000013275	147.5680034
ENSG00000013288	9.318190273
ENSG00000013293	0.007336371
ENSG00000013297	0.067623597
ENSG00000013306	180.4178434
ENSG00000013364	30.60754673
ENSG00000013374	48.73520628
ENSG00000013375	20.50884741
ENSG00000013392	2.140890684
ENSG00000013441	43.25138868
ENSG00000013503	40.28864853
ENSG00000013523	16.20729122
ENSG00000013561	46.31277197
ENSG00000013563	20.89368282
ENSG00000013573	36.50879988
ENSG00000013583	36.2498102
ENSG00000013588	7.536512326
ENSG00000013619	5.613922785
ENSG00000013725	0.022949093
ENSG00000013810	165.2135829
ENSG00000014123	35.48713923
ENSG00000014138	10.26480412
ENSG00000014164	26.28223312
ENSG00000014216	172.9590774
ENSG00000014257	0.043481731
ENSG00000014641	292.2142725
ENSG00000014824	39.53268813
ENSG00000014914	11.08109665
ENSG00000014919	17.54850997
ENSG00000015133	15.07130494
ENSG00000015153	9.050140326
ENSG00000015171	31.90867314
ENSG00000015285	0.149513994
ENSG00000015413	0.512773026
ENSG00000015475	30.96010708
ENSG00000015479	5.722913785
ENSG00000015520	0.012578378
ENSG00000015532	25.16706184
ENSG00000015568	0
ENSG00000015592	0
ENSG00000015676	29.71408056
ENSG00000016082	5.011357812
ENSG00000016391	1.929598564
ENSG00000016402	2.982354325
ENSG00000016490	0
ENSG00000016602	0
ENSG00000016864	47.27943521
ENSG00000017260	63.4334738
ENSG00000017427	0
ENSG00000017483	0.338205172
ENSG00000017797	76.76316946
ENSG00000018189	13.36017063
ENSG00000018236	0
ENSG00000018280	0.143199863
ENSG00000018408	53.17627675
ENSG00000018510	32.41436733
ENSG00000018607	0
ENSG00000018610	21.96454415
ENSG00000018625	0
ENSG00000018699	45.1226589
ENSG00000018869	0
ENSG00000019102	0
ENSG00000019144	61.39206959
ENSG00000019169	0.606696551
ENSG00000019186	1.75444992
ENSG00000019485	2.329787977
ENSG00000019505	0
ENSG00000019549	121.3265736
ENSG00000019582	0.3457874
ENSG00000019991	0
ENSG00000019995	19.4771372
ENSG00000020129	28.75781449
ENSG00000020181	0.131671159
ENSG00000020219	0
ENSG00000020256	25.4542984
ENSG00000020426	23.66352458
ENSG00000020577	18.16741985
ENSG00000020633	0.014196923
ENSG00000020922	23.72335271
ENSG00000021300	0.082900189
ENSG00000021355	18.3631102
ENSG00000021461	0
ENSG00000021488	0.063593849
ENSG00000021574	17.6737296
ENSG00000021645	0
ENSG00000021762	72.83716498
ENSG00000021776	34.45040299
ENSG00000021826	26.36434559
ENSG00000021852	0
ENSG00000022267	43.72025271
ENSG00000022277	54.26283378
ENSG00000022355	0.012636982
ENSG00000022556	0
ENSG00000022567	7.383450341
ENSG00000022840	89.38429435
ENSG00000022976	12.83257782
ENSG00000023041	40.27138116
ENSG00000023171	0.323823232
ENSG00000023191	115.2926634
ENSG00000023228	51.4934966
ENSG00000023287	30.27374083
ENSG00000023318	29.4185572
ENSG00000023330	31.47882261
ENSG00000023445	17.80012624
ENSG00000023516	34.36404666
ENSG00000023572	20.98109373
ENSG00000023608	5.085481428
ENSG00000023697	61.40813345
ENSG00000023734	373.4648818
ENSG00000023839	7.170909265
ENSG00000023892	20.95917565
ENSG00000023902	8.86273475
ENSG00000023909	37.81306164
ENSG00000024048	30.63008812
ENSG00000024422	120.679333
ENSG00000024526	34.71302312
ENSG00000024862	16.01392407
ENSG00000025039	0.349585899
ENSG00000025156	21.28791064
ENSG00000025293	62.65816825
ENSG00000025423	1.717947313
ENSG00000025434	6.880069407
ENSG00000025708	4.235218447
ENSG00000025770	43.85078359
ENSG00000025772	132.9994404
ENSG00000025796	58.31118353
ENSG00000025800	87.68992468
ENSG00000026025	1533.134613
ENSG00000026036	1.523449417
ENSG00000026103	9.814855691
ENSG00000026297	1.788812037
ENSG00000026508	382.2444535
ENSG00000026559	2.768595673
ENSG00000026652	6.094617747
ENSG00000026751	1.459492819
ENSG00000026950	6.895353928
ENSG00000027001	59.09104198
ENSG00000027075	14.46715197
ENSG00000027644	0.011882863
ENSG00000027697	44.69548465
ENSG00000027847	20.91187085
ENSG00000027869	58.3313346
ENSG00000028116	45.77153293
ENSG00000028137	0.070416238
ENSG00000028203	49.41073388
ENSG00000028277	0.07402304
ENSG00000028310	28.65532206
ENSG00000028528	27.30196128
ENSG00000028839	13.07332895
ENSG00000029153	14.49933453
ENSG00000029363	100.0176052
ENSG00000029364	82.97316705
ENSG00000029534	0.340420149
ENSG00000029559	0
ENSG00000029639	16.1315091
ENSG00000029725	68.76155454
ENSG00000029993	127.3536596
ENSG00000030066	78.27801265
ENSG00000030110	53.37808927
ENSG00000030304	0
ENSG00000030419	3.211913227
ENSG00000030582	116.7664986
ENSG00000031003	27.2071145
ENSG00000031081	9.724639729
ENSG00000031691	20.57796469
ENSG00000031698	204.2713671
ENSG00000031823	59.82369267
ENSG00000032219	9.38134402
ENSG00000032389	32.85948663
ENSG00000032444	39.04602703
ENSG00000032742	15.29112502
ENSG00000033011	20.96752537
ENSG00000033030	15.23270248
ENSG00000033050	19.12962981
ENSG00000033100	33.43405229
ENSG00000033122	0
ENSG00000033170	19.34317419
ENSG00000033178	40.2367923
ENSG00000033327	0.449950262
ENSG00000033627	12.90065761
ENSG00000033800	18.13127306
ENSG00000033867	25.42901783
ENSG00000034053	0.076624488
ENSG00000034152	86.98771644
ENSG00000034239	0.141300258
ENSG00000034510	7323.300034
ENSG00000034533	8.667625818
ENSG00000034677	30.42048604
ENSG00000034693	21.83898361
ENSG00000034713	48.33688114
ENSG00000034971	0
ENSG00000035115	21.62450651
ENSG00000035141	86.70421488
ENSG00000035403	114.2042342
ENSG00000035499	52.91978157
ENSG00000035664	0.213534975
ENSG00000035681	62.25399304
ENSG00000035687	220.4997983
ENSG00000035720	0
ENSG00000035862	46.03483564
ENSG00000035928	89.88005597
ENSG00000036054	21.81363832
ENSG00000036257	54.14530221
ENSG00000036448	0
ENSG00000036473	0
ENSG00000036530	0.04854567
ENSG00000036549	52.14717286
ENSG00000036565	0
ENSG00000036672	0.610060305
ENSG00000036828	0
ENSG00000037042	18.59394247
ENSG00000037241	121.1596136
ENSG00000037280	0.031809132
ENSG00000037474	142.5158119
ENSG00000037637	16.48955644
ENSG00000037749	60.37015161
ENSG00000037757	29.35983712
ENSG00000037897	36.24921348
ENSG00000037965	17.23365818
ENSG00000038002	13.24901751
ENSG00000038210	54.79114485
ENSG00000038219	32.19664951
ENSG00000038274	59.68263324
ENSG00000038295	16.24206659
ENSG00000038358	24.7956229
ENSG00000038382	42.28453494
ENSG00000038427	38.37316047
ENSG00000038532	24.05321247
ENSG00000038945	0
ENSG00000039068	29.05114881
ENSG00000039123	119.6782041
ENSG00000039139	0.11995035
ENSG00000039319	16.9272382
ENSG00000039523	34.70321662
ENSG00000039537	0
ENSG00000039560	45.44395662
ENSG00000039600	0.075604782
ENSG00000039650	50.08092516
ENSG00000039987	0.218250369
ENSG00000040199	18.07250822
ENSG00000040275	106.7838211
ENSG00000040341	16.41292894
ENSG00000040487	16.29414015
ENSG00000040531	8.011232398
ENSG00000040608	10.65273058
ENSG00000040633	73.98822957
ENSG00000040731	0.307038502
ENSG00000040933	9.382847563
ENSG00000041353	34.22109322
ENSG00000041357	125.2218313
ENSG00000041515	0.008776132
ENSG00000041802	68.21379017
ENSG00000041880	11.25983413
ENSG00000041982	18.25071011
ENSG00000041988	13.08867479
ENSG00000042062	0.059655556
ENSG00000042088	30.755607
ENSG00000042286	18.10591685
ENSG00000042304	0
ENSG00000042317	2.212989113
ENSG00000042429	5.669403449
ENSG00000042445	72.71633476
ENSG00000042493	253.5697008
ENSG00000042753	286.4037814
ENSG00000042781	0
ENSG00000042813	0
ENSG00000042832	0.719545203
ENSG00000042980	0
ENSG00000043039	0
ENSG00000043093	22.02813108
ENSG00000043143	108.5342801
ENSG00000043355	10.26503687
ENSG00000043462	0.014611604
ENSG00000043514	13.70339957
ENSG00000043591	0.36398439
ENSG00000044012	0
ENSG00000044090	9.334895768
ENSG00000044115	442.0642778
ENSG00000044446	14.86475551
ENSG00000044459	13.02121926
ENSG00000044524	0.01080412
ENSG00000044574	478.4238457
ENSG00000046604	176.5688687
ENSG00000046647	14.99736903
ENSG00000046651	18.78995695
ENSG00000046653	14.1653684
ENSG00000046774	0
ENSG00000046889	0.01259844
ENSG00000047056	22.79471415
ENSG00000047188	26.51560532
ENSG00000047230	14.02961634
ENSG00000047249	63.94066195
ENSG00000047315	151.5496762
ENSG00000047346	7.777011275
ENSG00000047365	16.76070106
ENSG00000047410	134.4617143
ENSG00000047457	0
ENSG00000047578	11.64205058
ENSG00000047579	15.0122922
ENSG00000047597	0.938180163
ENSG00000047617	0.036788946
ENSG00000047621	22.15544198
ENSG00000047634	11.94027315
ENSG00000047644	20.59670487
ENSG00000047648	0.009789891
ENSG00000047662	0.037429124
ENSG00000047849	135.2019623
ENSG00000047932	36.16461633
ENSG00000047936	54.74228563
ENSG00000048028	32.37156193
ENSG00000048052	0.291588421
ENSG00000048140	31.47318487
ENSG00000048162	304.0916402
ENSG00000048342	10.57340145
ENSG00000048392	44.32296365
ENSG00000048405	37.77578488
ENSG00000048462	0
ENSG00000048471	7.913256876
ENSG00000048540	0.048949819
ENSG00000048544	80.37019933
ENSG00000048545	0
ENSG00000048649	18.1990814
ENSG00000048707	22.62928921
ENSG00000048740	0.013466216
ENSG00000048828	186.5973976
ENSG00000048991	59.72657376
ENSG00000049089	0.203180943
ENSG00000049130	7.982356634
ENSG00000049167	9.301300675
ENSG00000049192	3.989681617
ENSG00000049239	15.51489075
ENSG00000049245	109.6152343
ENSG00000049246	2.092000642
ENSG00000049247	0
ENSG00000049249	0.010492746
ENSG00000049283	11.32953256
ENSG00000049323	125.8535195
ENSG00000049449	42.12856239
ENSG00000049540	0
ENSG00000049541	104.7020793
ENSG00000049618	33.1433866
ENSG00000049656	114.9966538
ENSG00000049759	25.85004093
ENSG00000049768	0.292560588
ENSG00000049769	3.630297263
ENSG00000049860	90.07788875
ENSG00000049883	6.841074926
ENSG00000050030	0
ENSG00000050130	58.51558341
ENSG00000050165	0.214330497
ENSG00000050327	4.219242357
ENSG00000050344	2.041466945
ENSG00000050393	30.5943746
ENSG00000050405	85.41027435
ENSG00000050426	23.84729102
ENSG00000050438	0.213949884
ENSG00000050555	0.030025089
ENSG00000050628	0
ENSG00000050730	1.84448076
ENSG00000050748	68.50226636
ENSG00000050767	0.021438838
ENSG00000050820	46.77692019
ENSG00000051009	17.71796269
ENSG00000051108	42.26028067
ENSG00000051128	18.15692512
ENSG00000051180	31.47820102
ENSG00000051341	23.28489725
ENSG00000051382	28.03503259
ENSG00000051523	1.320343338
ENSG00000051596	0
ENSG00000051620	12.43169683
ENSG00000051825	41.26483579
ENSG00000052126	17.25619639
ENSG00000052344	11.43151649
ENSG00000052723	24.18048228
ENSG00000052749	62.3640165
ENSG00000052795	11.1706581
ENSG00000052802	323.8552554
ENSG00000052841	49.1561304
ENSG00000052850	0.012988313
ENSG00000053108	0.327360927
ENSG00000053254	13.96874709
ENSG00000053328	0
ENSG00000053371	81.75637377
ENSG00000053372	200.9192561
ENSG00000053438	0
ENSG00000053501	17.11505922
ENSG00000053524	0.556763379
ENSG00000053702	0
ENSG00000053747	392.5468235
ENSG00000053770	17.27972107
ENSG00000053900	23.90831169
ENSG00000053918	0.039428979
ENSG00000054116	68.45515296
ENSG00000054118	229.76973
ENSG00000054148	60.6805964
ENSG00000054179	16.59975232
ENSG00000054219	0.03803824
ENSG00000054267	49.29426272
ENSG00000054277	64.51002157
ENSG00000054282	57.78471897
ENSG00000054356	0
ENSG00000054392	3.247152293
ENSG00000054523	31.64998461
ENSG00000054598	16.61268166
ENSG00000054611	22.40672067
ENSG00000054654	21.26277658
ENSG00000054690	4.853899817
ENSG00000054793	5.238115164
ENSG00000054796	0
ENSG00000054803	0
ENSG00000054938	0
ENSG00000054965	17.80536237
ENSG00000054967	13.08544695
ENSG00000054983	0.039360399
ENSG00000055044	288.9345554
ENSG00000055070	148.5787519
ENSG00000055118	0.013444745
ENSG00000055130	127.3382856
ENSG00000055147	20.76047674
ENSG00000055163	12.51986282
ENSG00000055208	70.01969181
ENSG00000055211	35.83717683
ENSG00000055332	41.9713523
ENSG00000055483	47.34726915
ENSG00000055609	28.58071137
ENSG00000055732	1.284417145
ENSG00000055813	0.04888517
ENSG00000055917	76.58255536
ENSG00000055950	46.89096694
ENSG00000055955	0.077121458
ENSG00000055957	0
ENSG00000056050	39.55683747
ENSG00000056097	89.08328478
ENSG00000056277	16.58704545
ENSG00000056291	0
ENSG00000056487	0.221892254
ENSG00000056558	0.495671141
ENSG00000056586	35.99919578
ENSG00000056736	0.949358222
ENSG00000056972	21.19992724
ENSG00000056998	0
ENSG00000057019	147.6782203
ENSG00000057149	1.511425623
ENSG00000057252	54.65065471
ENSG00000057294	66.48881862
ENSG00000057468	0.662842489
ENSG00000057593	0
ENSG00000057608	465.3385232
ENSG00000057657	1.347070886
ENSG00000057663	40.91755177
ENSG00000057704	0.854683969
ENSG00000057757	88.15476507
ENSG00000057935	12.79548278
ENSG00000058056	9.055322608
ENSG00000058063	44.64184464
ENSG00000058085	2450.049383
ENSG00000058091	35.6594478
ENSG00000058262	291.6180852
ENSG00000058272	46.40381599
ENSG00000058335	0.397069757
ENSG00000058404	16.15086716
ENSG00000058453	3.157567164
ENSG00000058600	47.34731456
ENSG00000058668	25.27819879
ENSG00000058673	0.512424252
ENSG00000058729	30.32420619
ENSG00000058799	18.9875091
ENSG00000058804	114.6095133
ENSG00000058866	0.152768853
ENSG00000059122	16.30474222
ENSG00000059145	9.090741706
ENSG00000059377	1.936596555
ENSG00000059378	31.03628405
ENSG00000059573	139.07233
ENSG00000059588	60.70384287
ENSG00000059691	14.62475908
ENSG00000059728	17.05562992
ENSG00000059758	31.25700958
ENSG00000059769	10.13662606
ENSG00000059804	3.845583743
ENSG00000059915	0.26904404
ENSG00000060069	28.56854598
ENSG00000060138	149.4802175
ENSG00000060140	2.060481656
ENSG00000060237	94.76954553
ENSG00000060303	0
ENSG00000060339	104.4800377
ENSG00000060491	28.06216214
ENSG00000060558	73.61340284
ENSG00000060566	0
ENSG00000060642	6.279112294
ENSG00000060656	42.4275212
ENSG00000060688	130.5969509
ENSG00000060709	0.070920047
ENSG00000060718	0
ENSG00000060749	63.22225378
ENSG00000060762	81.15798979
ENSG00000060971	25.48442814
ENSG00000060982	0.006613938
ENSG00000061273	35.215193
ENSG00000061337	1.101511244
ENSG00000061455	1.119464708
ENSG00000061492	0
ENSG00000061656	1.028915903
ENSG00000061676	47.7120344
ENSG00000061794	109.8639382
ENSG00000061918	1.114806454
ENSG00000061936	34.62783208
ENSG00000061938	31.63811923
ENSG00000061987	11.62139564
ENSG00000062038	133.0809075
ENSG00000062096	0.034508873
ENSG00000062194	61.03297947
ENSG00000062282	5.828956551
ENSG00000062370	4.048524736
ENSG00000062485	218.6783441
ENSG00000062524	0
ENSG00000062582	0.928906565
ENSG00000062598	18.61361532
ENSG00000062650	57.67834224
ENSG00000062716	89.77692992
ENSG00000062725	16.43320581
ENSG00000062822	53.38777423
ENSG00000063015	0
ENSG00000063046	406.9001206
ENSG00000063127	0.431281534
ENSG00000063169	6.672617596
ENSG00000063176	12.99566994
ENSG00000063177	377.2956613
ENSG00000063180	2.846616848
ENSG00000063241	53.51468224
ENSG00000063244	246.1930928
ENSG00000063245	17.63001119
ENSG00000063322	29.21204318
ENSG00000063438	0.022083814
ENSG00000063515	0
ENSG00000063587	12.8948624
ENSG00000063601	35.19496388
ENSG00000063660	74.28174324
ENSG00000063761	7.806493237
ENSG00000063854	13.35052541
ENSG00000063978	57.45014291
ENSG00000064012	41.63372937
ENSG00000064042	1.214640027
ENSG00000064102	95.7711032
ENSG00000064115	93.63086375
ENSG00000064195	0
ENSG00000064199	7.214900846
ENSG00000064201	0
ENSG00000064205	0
ENSG00000064218	0
ENSG00000064225	1.734050817
ENSG00000064270	0.017211039
ENSG00000064300	0.058022058
ENSG00000064309	2.443744646
ENSG00000064313	42.13689823
ENSG00000064393	31.51855684
ENSG00000064419	76.67176955
ENSG00000064489	0
ENSG00000064490	47.70558242
ENSG00000064545	24.25647309
ENSG00000064547	8.927646353
ENSG00000064601	20.11021014
ENSG00000064607	46.4964172
ENSG00000064651	52.19660685
ENSG00000064652	33.3335119
ENSG00000064655	6.180869911
ENSG00000064666	324.9977536
ENSG00000064687	4.574466633
ENSG00000064692	0.115331114
ENSG00000064703	22.92618251
ENSG00000064726	88.48965258
ENSG00000064763	1.176876868
ENSG00000064787	0
ENSG00000064835	0
ENSG00000064886	0.430823274
ENSG00000064932	48.14152211
ENSG00000064933	29.7878905
ENSG00000064961	66.39854581
ENSG00000064989	0.386420178
ENSG00000064995	15.20660117
ENSG00000064999	23.72785561
ENSG00000065000	118.2792867
ENSG00000065029	10.3887793
ENSG00000065054	15.59932233
ENSG00000065057	31.4164584
ENSG00000065060	10.49562782
ENSG00000065135	46.59196662
ENSG00000065150	271.2323897
ENSG00000065154	232.3291561
ENSG00000065183	50.98339717
ENSG00000065243	40.2980919
ENSG00000065268	99.63258841
ENSG00000065308	19.05027821
ENSG00000065320	2.181743044
ENSG00000065325	0.080898033
ENSG00000065328	63.34292607
ENSG00000065357	52.38910077
ENSG00000065361	1.609944621
ENSG00000065371	0
ENSG00000065413	2.869220282
ENSG00000065427	348.199933
ENSG00000065457	23.49824343
ENSG00000065485	43.3696436
ENSG00000065491	11.85211639
ENSG00000065518	136.9676367
ENSG00000065526	49.62050314
ENSG00000065534	0.376869755
ENSG00000065548	191.8827882
ENSG00000065559	50.42439225
ENSG00000065600	26.90276753
ENSG00000065609	0.027401231
ENSG00000065613	143.7233473
ENSG00000065615	7.547856241
ENSG00000065618	402.007983
ENSG00000065621	9.291582599
ENSG00000065665	7.301317968
ENSG00000065675	3.851950182
ENSG00000065717	1.155388352
ENSG00000065802	19.62660922
ENSG00000065809	13.20597532
ENSG00000065833	49.94038268
ENSG00000065882	33.78034766
ENSG00000065883	30.48319028
ENSG00000065911	75.04155575
ENSG00000065923	15.99527465
ENSG00000065970	19.42066265
ENSG00000065978	1026.027286
ENSG00000065989	1.446879955
ENSG00000066027	56.35254533
ENSG00000066032	0
ENSG00000066044	80.34335487
ENSG00000066056	0
ENSG00000066084	29.79989576
ENSG00000066117	96.05362615
ENSG00000066135	14.61606684
ENSG00000066136	59.03630022
ENSG00000066185	0.083106547
ENSG00000066230	0.040266583
ENSG00000066248	5.094937687
ENSG00000066279	109.3534398
ENSG00000066294	0
ENSG00000066322	139.4157792
ENSG00000066336	0.089889648
ENSG00000066379	15.64332222
ENSG00000066382	0
ENSG00000066405	0
ENSG00000066422	29.44593467
ENSG00000066427	7.605290061
ENSG00000066455	56.55462689
ENSG00000066468	5.437313092
ENSG00000066557	28.29937827
ENSG00000066583	69.70140413
ENSG00000066629	14.16907904
ENSG00000066651	22.39220347
ENSG00000066654	53.10942423
ENSG00000066697	44.94960437
ENSG00000066735	0.150799581
ENSG00000066739	14.36120336
ENSG00000066777	42.45103719
ENSG00000066813	0
ENSG00000066827	10.36808456
ENSG00000066855	57.05180355
ENSG00000066923	0.016832453
ENSG00000066926	14.40486975
ENSG00000066933	16.11684637
ENSG00000067048	0.016928288
ENSG00000067057	196.9532039
ENSG00000067064	182.7409169
ENSG00000067066	30.85360117
ENSG00000067082	64.21685321
ENSG00000067113	11.80080528
ENSG00000067141	31.42388212
ENSG00000067167	111.0674007
ENSG00000067177	13.03300421
ENSG00000067182	92.35334307
ENSG00000067191	4.64947367
ENSG00000067208	11.25172392
ENSG00000067221	3.700978608
ENSG00000067225	2570.801006
ENSG00000067248	49.00230856
ENSG00000067334	68.35189859
ENSG00000067365	7.501246143
ENSG00000067369	21.79213754
ENSG00000067445	0
ENSG00000067533	35.15372193
ENSG00000067560	159.3291633
ENSG00000067596	46.76612881
ENSG00000067601	0
ENSG00000067606	21.87822938
ENSG00000067646	0
ENSG00000067704	374.1954529
ENSG00000067715	0.232545809
ENSG00000067798	8.158130795
ENSG00000067829	70.41847614
ENSG00000067836	1.690832957
ENSG00000067840	0.280072898
ENSG00000067842	0
ENSG00000067900	39.82523799
ENSG00000067955	80.94331079
ENSG00000067992	6.248805306
ENSG00000068001	14.11337703
ENSG00000068024	12.64044679
ENSG00000068028	23.06536065
ENSG00000068078	16.46098857
ENSG00000068079	12.50507502
ENSG00000068097	12.78376498
ENSG00000068120	104.8065674
ENSG00000068137	6.400698967
ENSG00000068305	25.16523269
ENSG00000068308	34.35100898
ENSG00000068323	48.0805992
ENSG00000068354	10.10138532
ENSG00000068366	94.06600865
ENSG00000068383	28.82801507
ENSG00000068394	28.37716015
ENSG00000068400	11.44140545
ENSG00000068438	102.9080397
ENSG00000068489	74.55835185
ENSG00000068615	0.413195948
ENSG00000068650	39.38142068
ENSG00000068654	60.40672437
ENSG00000068697	271.1963092
ENSG00000068724	16.2793512
ENSG00000068745	54.14312876
ENSG00000068781	0
ENSG00000068784	27.51463943
ENSG00000068796	38.11771638
ENSG00000068831	0
ENSG00000068878	102.1672758
ENSG00000068885	4.300079569
ENSG00000068903	15.68901734
ENSG00000068912	22.21162593
ENSG00000068971	8.164275639
ENSG00000068976	0.318580084
ENSG00000068985	0
ENSG00000069011	55.40839849
ENSG00000069018	0
ENSG00000069020	15.17562567
ENSG00000069122	0
ENSG00000069188	0.012468388
ENSG00000069206	0
ENSG00000069248	107.3103622
ENSG00000069275	707.5789466
ENSG00000069329	80.30593743
ENSG00000069345	116.8471069
ENSG00000069399	11.2120983
ENSG00000069424	8.285448315
ENSG00000069431	0
ENSG00000069482	0
ENSG00000069493	1.497872517
ENSG00000069509	29.77032172
ENSG00000069535	0.238123292
ENSG00000069667	0.521687985
ENSG00000069696	0.496814331
ENSG00000069702	9.394508232
ENSG00000069764	0
ENSG00000069812	4.519616557
ENSG00000069849	286.8917576
ENSG00000069869	65.23378259
ENSG00000069943	25.24050991
ENSG00000069956	80.86888297
ENSG00000069966	14.58455789
ENSG00000069974	12.97778539
ENSG00000069998	54.54872905
ENSG00000070010	42.19291007
ENSG00000070018	25.28470988
ENSG00000070019	0
ENSG00000070031	0
ENSG00000070047	61.10031159
ENSG00000070061	37.69635204
ENSG00000070081	25.03034925
ENSG00000070087	107.3864311
ENSG00000070159	19.24332262
ENSG00000070182	0.520273316
ENSG00000070190	2.65728514
ENSG00000070193	0
ENSG00000070214	24.82416227
ENSG00000070269	8.965611169
ENSG00000070366	20.38286653
ENSG00000070367	24.1905081
ENSG00000070371	12.82129684
ENSG00000070388	0
ENSG00000070404	178.8889734
ENSG00000070413	55.05544002
ENSG00000070423	90.68275603
ENSG00000070444	17.83336118
ENSG00000070476	23.29274876
ENSG00000070495	14.16255443
ENSG00000070501	45.29632051
ENSG00000070526	0
ENSG00000070540	6.555402927
ENSG00000070601	0.402567718
ENSG00000070610	37.8143109
ENSG00000070614	78.58254926
ENSG00000070669	0.780676974
ENSG00000070718	22.23388856
ENSG00000070729	0.125813168
ENSG00000070731	4.200059996
ENSG00000070748	0
ENSG00000070756	2062.936946
ENSG00000070759	0.670779759
ENSG00000070761	56.27926115
ENSG00000070770	59.72622093
ENSG00000070778	15.57540134
ENSG00000070785	68.25627669
ENSG00000070808	0.046178575
ENSG00000070814	213.1076875
ENSG00000070831	3.20016455
ENSG00000070882	26.09486329
ENSG00000070886	0
ENSG00000070915	0
ENSG00000070950	34.55561802
ENSG00000070961	67.8136493
ENSG00000070985	0
ENSG00000071051	42.85923183
ENSG00000071054	128.8423825
ENSG00000071073	0.570878768
ENSG00000071082	609.1981111
ENSG00000071127	232.837256
ENSG00000071189	20.42967929
ENSG00000071203	0
ENSG00000071205	12.82945026
ENSG00000071242	50.18318342
ENSG00000071243	9.800902551
ENSG00000071246	1.893091246
ENSG00000071282	0.182007245
ENSG00000071462	96.87273706
ENSG00000071537	34.64137621
ENSG00000071539	91.99693341
ENSG00000071553	32.35873224
ENSG00000071564	100.8460065
ENSG00000071575	17.08361536
ENSG00000071626	142.4038244
ENSG00000071655	49.3625741
ENSG00000071677	0
ENSG00000071794	38.4391298
ENSG00000071859	54.85610446
ENSG00000071889	12.59238674
ENSG00000071894	72.38462512
ENSG00000071909	0
ENSG00000071967	19.25733525
ENSG00000071991	0
ENSG00000071994	71.76363698
ENSG00000072041	54.91359934
ENSG00000072042	56.75523615
ENSG00000072062	55.23787567
ENSG00000072071	12.9155254
ENSG00000072080	0
ENSG00000072110	331.5748573
ENSG00000072121	10.16213682
ENSG00000072133	0.007490712
ENSG00000072134	20.89342589
ENSG00000072135	27.45216284
ENSG00000072163	0
ENSG00000072182	0
ENSG00000072195	7.619037333
ENSG00000072201	0.081643359
ENSG00000072210	97.08746082
ENSG00000072274	143.5840788
ENSG00000072310	80.55947019
ENSG00000072315	0
ENSG00000072364	84.44129661
ENSG00000072401	12.82831946
ENSG00000072415	28.94870535
ENSG00000072422	2.71787095
ENSG00000072501	110.6611589
ENSG00000072506	61.55316626
ENSG00000072518	45.03092252
ENSG00000072571	106.222546
ENSG00000072609	6.095640034
ENSG00000072657	0.026961231
ENSG00000072682	53.90169817
ENSG00000072694	0
ENSG00000072736	25.9896893
ENSG00000072756	18.14278983
ENSG00000072778	236.035776
ENSG00000072786	27.45702141
ENSG00000072803	67.56182738
ENSG00000072818	0.101218082
ENSG00000072832	0
ENSG00000072840	24.38625769
ENSG00000072849	27.14078523
ENSG00000072858	0.01283736
ENSG00000072864	36.23966857
ENSG00000072952	0.030082854
ENSG00000072954	4.429923691
ENSG00000072958	11.34669935
ENSG00000073008	43.09450891
ENSG00000073050	27.50350723
ENSG00000073060	120.7501077
ENSG00000073067	0
ENSG00000073111	158.3449741
ENSG00000073146	0.145037421
ENSG00000073150	4.37047986
ENSG00000073169	32.45468785
ENSG00000073282	49.75821108
ENSG00000073331	5.858385711
ENSG00000073350	10.10458534
ENSG00000073417	26.95248179
ENSG00000073464	5.110474225
ENSG00000073536	20.89932868
ENSG00000073578	8.17820578
ENSG00000073584	3.157738512
ENSG00000073598	0
ENSG00000073605	0.248442305
ENSG00000073614	28.48208691
ENSG00000073670	0.271061865
ENSG00000073711	14.70636886
ENSG00000073712	30.26345
ENSG00000073734	0
ENSG00000073737	0.440587755
ENSG00000073754	0
ENSG00000073756	2.456501865
ENSG00000073792	94.68840972
ENSG00000073803	3.90502274
ENSG00000073849	16.62411626
ENSG00000073861	0
ENSG00000073905	3.311282855
ENSG00000073910	1.317855777
ENSG00000073921	77.40485258
ENSG00000073969	18.43163827
ENSG00000074047	0.37064876
ENSG00000074054	42.85643297
ENSG00000074071	217.2741095
ENSG00000074181	0.798219159
ENSG00000074201	105.7611696
ENSG00000074211	9.538476168
ENSG00000074219	31.67499005
ENSG00000074266	37.21151789
ENSG00000074276	0.410969084
ENSG00000074317	0.087836494
ENSG00000074319	63.35659631
ENSG00000074356	16.24563472
ENSG00000074370	0.01316488
ENSG00000074410	82.92910112
ENSG00000074416	3.439779165
ENSG00000074527	2.682935381
ENSG00000074582	55.43331194
ENSG00000074590	7.614966623
ENSG00000074603	18.69322026
ENSG00000074621	4.024374732
ENSG00000074657	34.25172063
ENSG00000074660	0.037017315
ENSG00000074695	111.0037796
ENSG00000074696	137.7397425
ENSG00000074706	0
ENSG00000074755	26.82891009
ENSG00000074771	0
ENSG00000074800	3186.587586
ENSG00000074803	0
ENSG00000074842	162.049334
ENSG00000074855	7.37050093
ENSG00000074935	7.169373014
ENSG00000074964	4.47206167
ENSG00000074966	0.042536788
ENSG00000075035	0
ENSG00000075043	0.088357747
ENSG00000075073	0
ENSG00000075089	25.03095442
ENSG00000075131	45.6701075
ENSG00000075142	75.55894471
ENSG00000075151	62.97723973
ENSG00000075188	69.01937129
ENSG00000075213	4.092754748
ENSG00000075218	69.33103403
ENSG00000075223	78.68080698
ENSG00000075234	31.87822813
ENSG00000075239	126.462959
ENSG00000075240	11.81731617
ENSG00000075275	44.22794619
ENSG00000075290	0.09232509
ENSG00000075292	69.92941122
ENSG00000075303	13.74973314
ENSG00000075336	52.16555225
ENSG00000075340	4.014509725
ENSG00000075388	0
ENSG00000075391	19.71045738
ENSG00000075399	4.297680477
ENSG00000075407	22.08249236
ENSG00000075413	50.79852432
ENSG00000075415	254.7884481
ENSG00000075420	43.31721295
ENSG00000075426	50.65476548
ENSG00000075429	0
ENSG00000075461	0
ENSG00000075539	27.90204018
ENSG00000075568	35.99304618
ENSG00000075618	605.4520766
ENSG00000075624	7942.752452
ENSG00000075643	58.94329709
ENSG00000075651	2.727190174
ENSG00000075673	0.085011641
ENSG00000075702	19.07651763
ENSG00000075711	48.96605825
ENSG00000075785	186.0698088
ENSG00000075790	0.985811695
ENSG00000075826	2.111499544
ENSG00000075856	68.29629009
ENSG00000075884	0.067242708
ENSG00000075886	0
ENSG00000075891	0.029126374
ENSG00000075914	56.90351327
ENSG00000075945	33.01612638
ENSG00000075975	21.31560667
ENSG00000076003	150.3022632
ENSG00000076043	97.76182826
ENSG00000076053	7.797104157
ENSG00000076067	35.45722161
ENSG00000076108	49.28574203
ENSG00000076201	35.41549037
ENSG00000076242	73.06742211
ENSG00000076248	89.08380392
ENSG00000076258	1.698366509
ENSG00000076321	29.17566178
ENSG00000076344	0.071796341
ENSG00000076351	20.54897192
ENSG00000076356	45.76079979
ENSG00000076382	80.98873322
ENSG00000076513	34.84849277
ENSG00000076554	13.9714627
ENSG00000076555	5.001930063
ENSG00000076604	72.09934299
ENSG00000076641	8.853107199
ENSG00000076650	13.39248594
ENSG00000076662	7.318819456
ENSG00000076685	25.94492664
ENSG00000076706	12.87543538
ENSG00000076716	3.936059881
ENSG00000076770	9.856147332
ENSG00000076826	8.740273718
ENSG00000076864	0.796687575
ENSG00000076924	26.79080639
ENSG00000076928	72.88602326
ENSG00000076944	2.260014769
ENSG00000076984	42.64077345
ENSG00000077009	0
ENSG00000077044	20.97278323
ENSG00000077063	2.194400277
ENSG00000077080	0
ENSG00000077092	0.025144857
ENSG00000077097	75.00426061
ENSG00000077147	107.4608027
ENSG00000077150	28.91335073
ENSG00000077152	109.3072431
ENSG00000077157	6.290995124
ENSG00000077232	28.1381485
ENSG00000077235	63.30616953
ENSG00000077238	59.33491111
ENSG00000077254	46.64698327
ENSG00000077264	4.199561496
ENSG00000077274	2.008714595
ENSG00000077279	0
ENSG00000077312	200.6704594
ENSG00000077327	0
ENSG00000077348	21.705011
ENSG00000077380	76.23511591
ENSG00000077420	0
ENSG00000077454	2.799264037
ENSG00000077458	9.782711144
ENSG00000077463	25.51014957
ENSG00000077498	0
ENSG00000077514	45.94499161
ENSG00000077522	0
ENSG00000077549	90.42545621
ENSG00000077585	21.27002063
ENSG00000077616	0
ENSG00000077684	23.76890457
ENSG00000077713	26.8869267
ENSG00000077721	57.35299589
ENSG00000077782	9.178133862
ENSG00000077800	0
ENSG00000077935	0.059710483
ENSG00000077942	58.27163703
ENSG00000077943	0
ENSG00000077984	0
ENSG00000078018	0.387379381
ENSG00000078043	9.952683764
ENSG00000078053	0.101117454
ENSG00000078061	63.70731284
ENSG00000078070	29.66456483
ENSG00000078081	0.492910293
ENSG00000078098	16.09707865
ENSG00000078114	3.923184465
ENSG00000078124	18.50147335
ENSG00000078140	76.23544469
ENSG00000078142	14.79838137
ENSG00000078177	11.92469239
ENSG00000078237	6.891352328
ENSG00000078246	24.21350904
ENSG00000078269	16.13323633
ENSG00000078295	0
ENSG00000078304	84.6336494
ENSG00000078319	0
ENSG00000078328	0
ENSG00000078369	332.7414211
ENSG00000078399	7.055277582
ENSG00000078401	3.651026089
ENSG00000078403	25.69089737
ENSG00000078487	2.139993236
ENSG00000078549	0
ENSG00000078579	0
ENSG00000078589	0
ENSG00000078596	0
ENSG00000078618	161.1768851
ENSG00000078668	339.1553461
ENSG00000078674	64.37904041
ENSG00000078687	10.38655357
ENSG00000078699	10.71147272
ENSG00000078725	0.129944347
ENSG00000078747	15.38814634
ENSG00000078795	0
ENSG00000078804	2.289953361
ENSG00000078808	90.59074371
ENSG00000078814	0.021146049
ENSG00000078898	0
ENSG00000078900	4.707941802
ENSG00000078902	24.4061691
ENSG00000078967	5.747652047
ENSG00000079101	0.132683001
ENSG00000079102	0.009874085
ENSG00000079112	0
ENSG00000079134	42.58677758
ENSG00000079150	6.17096851
ENSG00000079156	15.79759017
ENSG00000079215	21.38400256
ENSG00000079246	580.5020059
ENSG00000079257	15.60157612
ENSG00000079263	0.061358732
ENSG00000079277	20.2378803
ENSG00000079308	7.696990764
ENSG00000079313	30.42046723
ENSG00000079332	74.32445315
ENSG00000079335	2.721579479
ENSG00000079337	0.345387688
ENSG00000079385	0.520288116
ENSG00000079387	23.45683372
ENSG00000079393	0.167982177
ENSG00000079432	30.94294388
ENSG00000079435	3.722707818
ENSG00000079459	555.659869
ENSG00000079462	77.26383752
ENSG00000079482	3.232738919
ENSG00000079557	0
ENSG00000079616	57.96495509
ENSG00000079689	0
ENSG00000079691	32.19261001
ENSG00000079739	106.3638493
ENSG00000079785	151.7095379
ENSG00000079805	71.62137235
ENSG00000079819	37.67721865
ENSG00000079841	0
ENSG00000079931	0.370597796
ENSG00000079950	5.562153557
ENSG00000079974	13.5459124
ENSG00000079999	68.29094566
ENSG00000080007	0
ENSG00000080031	0.066338843
ENSG00000080166	0
ENSG00000080189	16.02483252
ENSG00000080200	15.89341511
ENSG00000080224	0.020525537
ENSG00000080293	0
ENSG00000080298	3.361628488
ENSG00000080345	60.19772926
ENSG00000080371	14.7056093
ENSG00000080493	0.043558808
ENSG00000080503	43.06225424
ENSG00000080511	0
ENSG00000080546	20.5737744
ENSG00000080561	6.955316335
ENSG00000080572	0.032833225
ENSG00000080573	1.91969198
ENSG00000080603	3.208029747
ENSG00000080608	153.7604205
ENSG00000080618	0
ENSG00000080644	0
ENSG00000080709	0
ENSG00000080802	20.76311814
ENSG00000080815	17.05468858
ENSG00000080819	22.59606674
ENSG00000080822	43.50136054
ENSG00000080823	29.69123808
ENSG00000080824	3008.021922
ENSG00000080839	33.25771837
ENSG00000080845	31.84718218
ENSG00000080854	3.858860813
ENSG00000080910	0
ENSG00000080947	0.036725352
ENSG00000080986	69.01329381
ENSG00000081014	17.51380629
ENSG00000081019	12.47584708
ENSG00000081026	26.80280729
ENSG00000081041	12.24218444
ENSG00000081051	0.135045137
ENSG00000081052	0.286831135
ENSG00000081059	0.646197554
ENSG00000081087	19.9873361
ENSG00000081138	0
ENSG00000081148	0.049117887
ENSG00000081154	120.9714999
ENSG00000081177	16.83885331
ENSG00000081181	26.54595359
ENSG00000081189	0.01692695
ENSG00000081237	0.07278843
ENSG00000081248	0
ENSG00000081277	1.214161065
ENSG00000081307	28.49810683
ENSG00000081320	28.94915674
ENSG00000081377	8.854032079
ENSG00000081386	12.52474093
ENSG00000081479	0
ENSG00000081665	0.358032225
ENSG00000081692	38.48223271
ENSG00000081721	68.79696159
ENSG00000081760	37.9036979
ENSG00000081791	34.41719024
ENSG00000081800	0
ENSG00000081803	12.28268001
ENSG00000081818	0.638721666
ENSG00000081842	0.971067274
ENSG00000081853	0.039097032
ENSG00000081870	73.45562212
ENSG00000081913	19.19335333
ENSG00000081923	0.304735549
ENSG00000081985	0.011339746
ENSG00000082014	5.712757111
ENSG00000082068	12.10271869
ENSG00000082074	0.200934255
ENSG00000082126	0.236023629
ENSG00000082146	32.78428938
ENSG00000082153	82.77840872
ENSG00000082175	0.004854101
ENSG00000082196	0.098458031
ENSG00000082212	37.4862312
ENSG00000082213	29.90686953
ENSG00000082258	21.83452754
ENSG00000082269	12.12287815
ENSG00000082293	0
ENSG00000082397	0.019576596
ENSG00000082438	18.89085061
ENSG00000082458	9.765325919
ENSG00000082482	4.788070215
ENSG00000082497	4.990874876
ENSG00000082512	23.69237018
ENSG00000082515	39.87513834
ENSG00000082516	115.0945213
ENSG00000082556	0
ENSG00000082641	110.1687212
ENSG00000082684	0
ENSG00000082701	55.53268687
ENSG00000082781	100.1306898
ENSG00000082805	43.60183894
ENSG00000082898	142.496538
ENSG00000082929	0
ENSG00000082996	32.76300914
ENSG00000083067	0.005004837
ENSG00000083093	30.94103895
ENSG00000083097	15.19607192
ENSG00000083099	28.29649018
ENSG00000083123	13.24417854
ENSG00000083168	44.69394604
ENSG00000083223	30.13650372
ENSG00000083290	5.785255125
ENSG00000083307	0
ENSG00000083312	103.6969975
ENSG00000083444	137.4719517
ENSG00000083454	5.252301695
ENSG00000083457	12.78169146
ENSG00000083520	34.18576258
ENSG00000083535	23.25435572
ENSG00000083544	22.60487793
ENSG00000083622	0
ENSG00000083635	17.11870078
ENSG00000083642	35.62432525
ENSG00000083720	93.71650723
ENSG00000083750	7.328673656
ENSG00000083782	0
ENSG00000083799	11.93305897
ENSG00000083807	4.70549606
ENSG00000083812	5.689325114
ENSG00000083814	0.730450473
ENSG00000083817	6.490708151
ENSG00000083828	12.78357633
ENSG00000083838	3.187451892
ENSG00000083844	8.873217492
ENSG00000083845	903.0428202
ENSG00000083857	150.5868465
ENSG00000083896	43.50508366
ENSG00000083937	16.98280764
ENSG00000084070	35.12657839
ENSG00000084072	25.4481642
ENSG00000084073	90.23827862
ENSG00000084090	280.3536922
ENSG00000084092	54.20849456
ENSG00000084093	35.89499364
ENSG00000084110	0.569781705
ENSG00000084112	16.55390925
ENSG00000084207	1289.789154
ENSG00000084234	473.3862146
ENSG00000084444	10.08668781
ENSG00000084453	0
ENSG00000084463	77.76422356
ENSG00000084623	213.6119995
ENSG00000084628	0.183215402
ENSG00000084636	62.62251836
ENSG00000084652	112.6669917
ENSG00000084674	0.008975885
ENSG00000084676	10.42699411
ENSG00000084693	19.30047564
ENSG00000084710	1.50007212
ENSG00000084731	4.908016907
ENSG00000084733	143.6329611
ENSG00000084734	0
ENSG00000084754	240.0960465
ENSG00000084764	14.72453767
ENSG00000084774	118.253633
ENSG00000085063	84.73396196
ENSG00000085117	103.698787
ENSG00000085185	4.1034385
ENSG00000085224	33.95448872
ENSG00000085231	23.483335
ENSG00000085265	0.016236829
ENSG00000085274	18.05262298
ENSG00000085276	12.64612952
ENSG00000085365	20.63561644
ENSG00000085377	40.69104844
ENSG00000085382	6.286909882
ENSG00000085415	79.4588913
ENSG00000085433	15.97685427
ENSG00000085449	20.75024021
ENSG00000085465	1.636738782
ENSG00000085491	43.15675028
ENSG00000085511	31.40667422
ENSG00000085514	0.577333323
ENSG00000085552	5.834792185
ENSG00000085563	0.057432577
ENSG00000085644	7.494788748
ENSG00000085662	196.4073089
ENSG00000085719	106.4068041
ENSG00000085721	63.70385392
ENSG00000085733	235.9956594
ENSG00000085741	0
ENSG00000085760	86.90828605
ENSG00000085788	26.63272177
ENSG00000085831	0.021921
ENSG00000085832	51.88446349
ENSG00000085840	56.41518805
ENSG00000085871	48.20060389
ENSG00000085872	61.66125145
ENSG00000085978	27.30102729
ENSG00000085982	36.13952723
ENSG00000085998	47.73498837
ENSG00000085999	33.44296468
ENSG00000086015	45.91280811
ENSG00000086061	493.0677321
ENSG00000086062	238.8990504
ENSG00000086065	50.90843566
ENSG00000086102	56.06886946
ENSG00000086159	0.012012781
ENSG00000086189	43.23606276
ENSG00000086200	39.53779901
ENSG00000086205	0
ENSG00000086232	100.5648167
ENSG00000086288	0.092536379
ENSG00000086289	0
ENSG00000086300	10.89794987
ENSG00000086475	106.8492172
ENSG00000086504	51.10889857
ENSG00000086506	0
ENSG00000086544	28.37311752
ENSG00000086548	0
ENSG00000086570	90.2230133
ENSG00000086589	115.8518407
ENSG00000086598	355.5148516
ENSG00000086619	2.838089121
ENSG00000086666	30.70074341
ENSG00000086696	0.215849537
ENSG00000086712	69.31767023
ENSG00000086717	0.146052353
ENSG00000086730	3.777442859
ENSG00000086758	129.301226
ENSG00000086827	49.65872792
ENSG00000086848	3.410534423
ENSG00000086967	0
ENSG00000086991	0.04463238
ENSG00000087008	23.28056128
ENSG00000087053	37.84399457
ENSG00000087074	9.463312443
ENSG00000087076	0.130510641
ENSG00000087077	181.4596192
ENSG00000087085	0.042862814
ENSG00000087086	1771.827494
ENSG00000087087	179.3552624
ENSG00000087088	74.27550907
ENSG00000087095	18.87435121
ENSG00000087111	39.78367521
ENSG00000087116	0.009100645
ENSG00000087128	0.035195129
ENSG00000087152	58.67021347
ENSG00000087157	16.06879688
ENSG00000087191	119.8422587
ENSG00000087206	71.61336042
ENSG00000087237	0
ENSG00000087245	6.154795678
ENSG00000087250	0
ENSG00000087253	21.65064852
ENSG00000087258	0.14612636
ENSG00000087263	69.17770579
ENSG00000087266	9.972449762
ENSG00000087269	129.9936054
ENSG00000087274	83.57808897
ENSG00000087299	14.47944137
ENSG00000087301	7.142963993
ENSG00000087302	48.97008922
ENSG00000087303	0
ENSG00000087338	18.16933414
ENSG00000087365	192.4467185
ENSG00000087448	48.66246797
ENSG00000087460	188.8198201
ENSG00000087470	74.70426852
ENSG00000087494	9.060189595
ENSG00000087495	34.05749169
ENSG00000087502	34.71138202
ENSG00000087510	23.74710295
ENSG00000087586	180.6802682
ENSG00000087589	0.168502898
ENSG00000087842	58.71806917
ENSG00000087884	11.69146523
ENSG00000087903	7.534883492
ENSG00000087995	16.76518788
ENSG00000088002	0.051583701
ENSG00000088035	16.51466538
ENSG00000088038	39.50433462
ENSG00000088053	0.142550703
ENSG00000088179	8.979053978
ENSG00000088205	97.65885717
ENSG00000088247	255.4878604
ENSG00000088256	100.7831258
ENSG00000088280	14.43393468
ENSG00000088298	29.90619466
ENSG00000088305	5.393556711
ENSG00000088320	0
ENSG00000088325	266.5905516
ENSG00000088340	0.29915909
ENSG00000088356	20.18828845
ENSG00000088367	2.501224985
ENSG00000088386	0
ENSG00000088387	27.15424957
ENSG00000088448	52.95113936
ENSG00000088451	20.12697548
ENSG00000088538	0.140467073
ENSG00000088543	0.946451431
ENSG00000088682	70.39828714
ENSG00000088726	11.88107353
ENSG00000088727	4.81754707
ENSG00000088756	0.614430919
ENSG00000088766	3.141173959
ENSG00000088782	0
ENSG00000088808	14.24242592
ENSG00000088812	32.79987042
ENSG00000088826	10.970713
ENSG00000088827	0
ENSG00000088832	169.7338022
ENSG00000088833	59.22968854
ENSG00000088836	7.731914304
ENSG00000088854	6.815903717
ENSG00000088876	10.64231888
ENSG00000088881	0.110480391
ENSG00000088882	0
ENSG00000088888	38.04845106
ENSG00000088899	2.231644055
ENSG00000088926	0
ENSG00000088930	158.3879675
ENSG00000088970	17.53031789
ENSG00000088986	447.5064327
ENSG00000088992	0.058655352
ENSG00000089006	148.0842484
ENSG00000089009	1235.338933
ENSG00000089012	0
ENSG00000089022	12.67183285
ENSG00000089041	0.188157673
ENSG00000089048	58.51476822
ENSG00000089050	24.72543162
ENSG00000089053	68.1994216
ENSG00000089057	37.78453915
ENSG00000089060	16.03221125
ENSG00000089063	61.11872709
ENSG00000089091	2.407917686
ENSG00000089094	21.6595122
ENSG00000089101	0.122176263
ENSG00000089116	0
ENSG00000089123	18.32222825
ENSG00000089127	3.262845105
ENSG00000089154	125.729427
ENSG00000089157	1530.908409
ENSG00000089159	164.1269802
ENSG00000089163	0.306397828
ENSG00000089169	0
ENSG00000089177	14.21972721
ENSG00000089195	78.81725828
ENSG00000089199	5.508757681
ENSG00000089220	400.1222554
ENSG00000089225	0
ENSG00000089234	21.57630228
ENSG00000089248	126.7596708
ENSG00000089250	0.005161518
ENSG00000089280	204.7324739
ENSG00000089289	40.4162135
ENSG00000089327	105.2343673
ENSG00000089335	4.156637372
ENSG00000089351	34.2274016
ENSG00000089356	0.084402557
ENSG00000089472	0.048117547
ENSG00000089486	2.326409956
ENSG00000089505	5.748550176
ENSG00000089558	0
ENSG00000089597	317.5810357
ENSG00000089639	8.293070083
ENSG00000089682	11.91753086
ENSG00000089685	162.5390848
ENSG00000089692	0.577093619
ENSG00000089693	279.4823978
ENSG00000089723	3.132148958
ENSG00000089737	92.10383055
ENSG00000089775	3.724587694
ENSG00000089818	16.12202256
ENSG00000089820	0.300572209
ENSG00000089847	0.227299739
ENSG00000089876	66.45082998
ENSG00000089902	56.62647108
ENSG00000089916	13.11832266
ENSG00000090006	32.63358966
ENSG00000090013	25.47749338
ENSG00000090020	57.38916894
ENSG00000090054	44.47508577
ENSG00000090060	248.0797712
ENSG00000090061	30.01987161
ENSG00000090097	12.28853008
ENSG00000090104	0.028060443
ENSG00000090238	3.123140227
ENSG00000090263	21.22228325
ENSG00000090266	98.69158834
ENSG00000090273	209.0909308
ENSG00000090316	46.60785895
ENSG00000090339	5.494728591
ENSG00000090372	63.11381933
ENSG00000090376	0.015004034
ENSG00000090382	0.963242532
ENSG00000090402	0
ENSG00000090432	54.32235615
ENSG00000090447	23.34168619
ENSG00000090470	46.90498147
ENSG00000090487	109.8800543
ENSG00000090512	0.218390105
ENSG00000090520	22.08820514
ENSG00000090530	52.34567769
ENSG00000090534	0
ENSG00000090539	0.013447604
ENSG00000090554	0.237932963
ENSG00000090565	22.05603613
ENSG00000090581	12.67218917
ENSG00000090612	3.615708913
ENSG00000090615	53.73693831
ENSG00000090621	121.3122312
ENSG00000090659	0
ENSG00000090661	0.995334432
ENSG00000090674	18.37890216
ENSG00000090686	46.58923051
ENSG00000090776	107.8685347
ENSG00000090857	30.13122425
ENSG00000090861	78.83075352
ENSG00000090863	73.50383522
ENSG00000090889	58.10779856
ENSG00000090905	49.26675939
ENSG00000090924	7.07406935
ENSG00000090932	2.059870948
ENSG00000090971	16.87120287
ENSG00000090975	8.257846238
ENSG00000090989	34.75617318
ENSG00000091009	14.83657401
ENSG00000091010	0.100629812
ENSG00000091039	46.16716153
ENSG00000091073	17.68248182
ENSG00000091106	0
ENSG00000091127	67.03756166
ENSG00000091128	0.078309859
ENSG00000091129	0.571949113
ENSG00000091136	192.6177863
ENSG00000091137	0.248612786
ENSG00000091138	0
ENSG00000091140	88.47728302
ENSG00000091157	11.52740783
ENSG00000091164	32.66105747
ENSG00000091181	0.025958482
ENSG00000091262	0.026605337
ENSG00000091317	69.02059243
ENSG00000091409	812.5594867
ENSG00000091428	0.148300034
ENSG00000091436	143.9256495
ENSG00000091482	0
ENSG00000091483	189.9362172
ENSG00000091490	24.90088877
ENSG00000091513	0.00313882
ENSG00000091527	232.2614712
ENSG00000091536	0.064831326
ENSG00000091542	128.605897
ENSG00000091583	0.063749668
ENSG00000091592	4.752970843
ENSG00000091622	30.22044344
ENSG00000091640	71.70099817
ENSG00000091651	74.27434732
ENSG00000091656	0.01333021
ENSG00000091664	0
ENSG00000091704	0
ENSG00000091732	36.40901983
ENSG00000091831	0.034540945
ENSG00000091844	2.595349991
ENSG00000091879	0
ENSG00000091947	25.91899211
ENSG00000091972	0
ENSG00000091986	2.29668431
ENSG00000092009	0
ENSG00000092010	118.7635182
ENSG00000092020	22.72581843
ENSG00000092036	23.20231361
ENSG00000092051	0.014051031
ENSG00000092054	0
ENSG00000092067	0
ENSG00000092068	6.231524289
ENSG00000092094	24.69673762
ENSG00000092096	0.0258667
ENSG00000092098	1.241062071
ENSG00000092108	35.04262538
ENSG00000092140	26.96782481
ENSG00000092148	94.8836929
ENSG00000092199	405.7362416
ENSG00000092200	0.01524516
ENSG00000092201	297.97333
ENSG00000092203	35.53143246
ENSG00000092208	30.86024162
ENSG00000092295	10.68221686
ENSG00000092330	19.12180393
ENSG00000092345	0
ENSG00000092377	0
ENSG00000092421	2.408014949
ENSG00000092439	25.91273255
ENSG00000092445	11.25671351
ENSG00000092470	41.10019902
ENSG00000092529	0.221590601
ENSG00000092531	46.79881325
ENSG00000092607	0.033679122
ENSG00000092621	58.58526921
ENSG00000092758	0.131391159
ENSG00000092820	265.5621754
ENSG00000092841	473.3269497
ENSG00000092847	21.11557307
ENSG00000092850	0.036599585
ENSG00000092853	46.16858059
ENSG00000092871	5.154353604
ENSG00000092929	0.459706182
ENSG00000092931	14.75934643
ENSG00000092964	158.2270601
ENSG00000092969	0.739240452
ENSG00000092978	23.51565719
ENSG00000093000	105.0385966
ENSG00000093009	79.75859439
ENSG00000093010	48.38689811
ENSG00000093072	0.023040428
ENSG00000093100	0.165448081
ENSG00000093134	0
ENSG00000093144	86.70996427
ENSG00000093167	34.90682079
[truncated: 60,755 more rows]
