# Supplementary material for: Improved flux profiling in genome-scale modeling of human cell metabolism
Source: Cell Rep Methods. 2026 Jan 12;6(1):101275. doi: 10.1016/j.crmeth.2025.101275 (PMC12853175; doi:10.1016/j.crmeth.2025.101275)
Supplement: Table S3. FVA results, related to Figure 4 [file mmc3.csv]

rxn_index	rxn	min	max	subsystem	diff
6070	MAR10062	0.207522	0.311283	Artificial reactions	0.103761
133	MAR05351	-0.17546002	0	Butanoate metabolism	0.17546002
1654	MAR02730	-3.171175944	-0.000415342	Carnitine shuttle (cytosolic)	3.170760602
5098	MAR01643	0	62.5	Heme synthesis	62.5
1815	MAR02817	0	70.58507574	Carnitine shuttle (endoplasmic reticular)	70.58507574
1816	MAR02819	-70.58507574	0	Carnitine shuttle (endoplasmic reticular)	70.58507574
1853	MAR02861	0	70.58507574	Carnitine shuttle (endoplasmic reticular)	70.58507574
1854	MAR02862	-70.58507574	0	Carnitine shuttle (endoplasmic reticular)	70.58507574
5172	MAR02313	0	70.58507574	Fatty acid oxidation	70.58507574
2341	MAR01535	0	79.41574182	Cholesterol biosynthesis 3 (Kandustch-Russell pathway)	79.41574182
2342	MAR01536	0	79.41574182	Cholesterol biosynthesis 3 (Kandustch-Russell pathway)	79.41574182
2343	MAR01538	0	79.41574182	Cholesterol biosynthesis 3 (Kandustch-Russell pathway)	79.41574182
2344	MAR01539	0	79.41574182	Cholesterol biosynthesis 3 (Kandustch-Russell pathway)	79.41574182
2345	MAR01540	0	79.41574182	Cholesterol biosynthesis 3 (Kandustch-Russell pathway)	79.41574182
2346	MAR01543	0	79.41574182	Cholesterol biosynthesis 3 (Kandustch-Russell pathway)	79.41574182
2347	MAR01544	0	79.41574182	Cholesterol biosynthesis 3 (Kandustch-Russell pathway)	79.41574182
2348	MAR01545	0	79.41574182	Cholesterol biosynthesis 3 (Kandustch-Russell pathway)	79.41574182
2349	MAR01546	0	79.41574182	Cholesterol biosynthesis 3 (Kandustch-Russell pathway)	79.41574182
2350	MAR01547	0	79.41574182	Cholesterol biosynthesis 3 (Kandustch-Russell pathway)	79.41574182
2351	MAR01548	0	79.41574182	Cholesterol biosynthesis 3 (Kandustch-Russell pathway)	79.41574182
2352	MAR01549	0	79.41574182	Cholesterol biosynthesis 3 (Kandustch-Russell pathway)	79.41574182
2353	MAR01550	0	79.41574182	Cholesterol biosynthesis 3 (Kandustch-Russell pathway)	79.41574182
2354	MAR01551	0	79.41574182	Cholesterol biosynthesis 3 (Kandustch-Russell pathway)	79.41574182
2355	MAR01552	0	79.41574182	Cholesterol biosynthesis 3 (Kandustch-Russell pathway)	79.41574182
2314	MAR01465	-80.61597975	-0.00109464	Cholesterol biosynthesis 1 (Bloch pathway)	80.61488511
2315	MAR01467	0.00109464	80.61597975	Cholesterol biosynthesis 1 (Bloch pathway)	80.61488511
2316	MAR01470	0.00109464	80.61597975	Cholesterol biosynthesis 1 (Bloch pathway)	80.61488511
2317	MAR01473	0.00109464	80.61597975	Cholesterol biosynthesis 1 (Bloch pathway)	80.61488511
2334	MAR01516	0	80.61597733	Cholesterol biosynthesis 1 (Bloch pathway)	80.61597733
2335	MAR01519	0	80.61597733	Cholesterol biosynthesis 1 (Bloch pathway)	80.61597733
2336	MAR01526	0	80.61597733	Cholesterol biosynthesis 1 (Bloch pathway)	80.61597733
2340	MAR01565	0	80.6159775	Cholesterol biosynthesis 2	80.6159775
2318	MAR01477	0	80.61597973	Cholesterol biosynthesis 1 (Bloch pathway)	80.61597973
2319	MAR01478	0	80.61597973	Cholesterol biosynthesis 1 (Bloch pathway)	80.61597973
2320	MAR01479	0	80.61597973	Cholesterol biosynthesis 1 (Bloch pathway)	80.61597973
2321	MAR01484	0	80.61597973	Cholesterol biosynthesis 1 (Bloch pathway)	80.61597973
2322	MAR01490	0	80.61597973	Cholesterol biosynthesis 1 (Bloch pathway)	80.61597973
2323	MAR01493	0	80.61597973	Cholesterol biosynthesis 1 (Bloch pathway)	80.61597973
2324	MAR01494	0	80.61597973	Cholesterol biosynthesis 1 (Bloch pathway)	80.61597973
2326	MAR01496	0	80.61597973	Cholesterol biosynthesis 1 (Bloch pathway)	80.61597973
2356	MAR01553	0	80.61597973	Cholesterol biosynthesis 3 (Kandustch-Russell pathway)	80.61597973
2361	MAR01570	0	80.61597973	Cholesterol metabolism	80.61597973
2338	MAR01557	0	80.61597974	Cholesterol biosynthesis 2	80.61597974
2337	MAR01533	0	80.61597975	Cholesterol biosynthesis 2	80.61597975
2333	MAR01512	0	80.61597975	Cholesterol biosynthesis 1 (Bloch pathway)	80.61597975
2325	MAR01495	0	80.61597991	Cholesterol biosynthesis 1 (Bloch pathway)	80.61597991
2339	MAR01558	0	80.61597991	Cholesterol biosynthesis 2	80.61597991
2327	MAR01500	0	80.61597991	Cholesterol biosynthesis 1 (Bloch pathway)	80.61597991
2328	MAR01502	0	80.61597991	Cholesterol biosynthesis 1 (Bloch pathway)	80.61597991
2329	MAR01503	0	80.61597991	Cholesterol biosynthesis 1 (Bloch pathway)	80.61597991
2330	MAR01504	0	80.61597991	Cholesterol biosynthesis 1 (Bloch pathway)	80.61597991
2331	MAR01505	0	80.61597991	Cholesterol biosynthesis 1 (Bloch pathway)	80.61597991
2332	MAR01509	0	80.61597991	Cholesterol biosynthesis 1 (Bloch pathway)	80.61597991
6018	MAR03053	0	90.90909091	Beta oxidation of even-chain fatty acids (peroxisomal)	90.90909091
1237	MAR02526	5.98E-06	90.9364925	Omega-3 fatty acid metabolism	90.93648653
1238	MAR02528	5.98E-06	90.9364925	Omega-3 fatty acid metabolism	90.93648653
6021	MAR03056	0	99.99999432	Beta oxidation of odd-chain fatty acids (peroxisomal)	99.99999432
1174	MAR02267	5.98E-06	100.0008085	Fatty acid elongation (odd-chain)	100.0008026
1175	MAR02268	5.98E-06	100.0008085	Fatty acid elongation (odd-chain)	100.0008026
1176	MAR02269	5.98E-06	100.0008085	Fatty acid elongation (odd-chain)	100.0008026
1177	MAR02270	5.98E-06	100.0008085	Fatty acid elongation (odd-chain)	100.0008026
2565	MAR00766	0	107.4344336	Sphingolipid metabolism	107.4344336
1984	MAR03326	0	111.1111111	Beta oxidation of unsaturated fatty acids (n-9) (peroxisomal)	111.1111111
1985	MAR03327	0	111.1111111	Beta oxidation of unsaturated fatty acids (n-9) (peroxisomal)	111.1111111
1986	MAR03328	0	111.1111111	Beta oxidation of unsaturated fatty acids (n-9) (peroxisomal)	111.1111111
1987	MAR03329	0	111.1111111	Beta oxidation of unsaturated fatty acids (n-9) (peroxisomal)	111.1111111
1126	MAR02332	5.98E-06	111.1198577	Fatty acid biosynthesis (unsaturated)	111.1198517
1127	MAR02334	5.98E-06	111.1198577	Fatty acid biosynthesis (unsaturated)	111.1198517
1128	MAR02336	5.98E-06	111.1198577	Fatty acid biosynthesis (unsaturated)	111.1198517
1129	MAR02338	5.98E-06	111.1198577	Fatty acid biosynthesis (unsaturated)	111.1198517
5813	MAR12050	0	114.0561367	Sphingolipid metabolism	114.0561367
6025	MAR10036	-114.0710771	-0.014940365	Pool reactions	114.0561367
5174	MAR02322	0	124.9999604	Fatty acid biosynthesis	124.9999604
5175	MAR02323	0	124.9999604	Fatty acid biosynthesis	124.9999604
5176	MAR02325	0	124.9999604	Fatty acid biosynthesis	124.9999604
5177	MAR02327	0	124.9999604	Fatty acid biosynthesis	124.9999604
5178	MAR02329	0	124.9999604	Fatty acid biosynthesis	124.9999604
1941	MAR03062	0	124.9999929	Beta oxidation of even-chain fatty acids (peroxisomal)	124.9999929
1942	MAR03063	0	124.9999929	Beta oxidation of even-chain fatty acids (peroxisomal)	124.9999929
1943	MAR03064	0	124.9999929	Beta oxidation of even-chain fatty acids (peroxisomal)	124.9999929
1944	MAR03065	0	124.9999929	Beta oxidation of even-chain fatty acids (peroxisomal)	124.9999929
1945	MAR03066	0	124.9999929	Beta oxidation of even-chain fatty acids (peroxisomal)	124.9999929
1946	MAR03067	0	124.9999929	Beta oxidation of even-chain fatty acids (peroxisomal)	124.9999929
1947	MAR03068	0	124.9999929	Beta oxidation of even-chain fatty acids (peroxisomal)	124.9999929
1948	MAR03069	0	124.9999929	Beta oxidation of even-chain fatty acids (peroxisomal)	124.9999929
1949	MAR03070	0	124.9999929	Beta oxidation of even-chain fatty acids (peroxisomal)	124.9999929
1950	MAR03071	0	124.9999929	Beta oxidation of even-chain fatty acids (peroxisomal)	124.9999929
1951	MAR03072	0	124.9999929	Beta oxidation of even-chain fatty acids (peroxisomal)	124.9999929
1952	MAR03073	0	124.9999929	Beta oxidation of even-chain fatty acids (peroxisomal)	124.9999929
5024	MAR00872	0	124.9999929	Fatty acid oxidation	124.9999929
5036	MAR00974	0	124.9999929	Fatty acid oxidation	124.9999929
5453	MAR05421	0	124.9999929	Fatty acid oxidation	124.9999929
5456	MAR05431	0	124.9999929	Fatty acid oxidation	124.9999929
3459	MAR04746	1.61E-06	125	Porphyrin metabolism	124.9999984
3460	MAR04748	1.61E-06	125	Porphyrin metabolism	124.9999984
3461	MAR04750	1.61E-06	125	Porphyrin metabolism	124.9999984
3462	MAR04752	1.61E-06	125	Porphyrin metabolism	124.9999984
5045	MAR01044	1.61E-06	125	Porphyrin metabolism	124.9999984
1988	MAR03330	0	125	Beta oxidation of unsaturated fatty acids (n-9) (peroxisomal)	125
1989	MAR03331	0	125	Beta oxidation of unsaturated fatty acids (n-9) (peroxisomal)	125
1990	MAR03332	0	125	Beta oxidation of unsaturated fatty acids (n-9) (peroxisomal)	125
1991	MAR03333	0	125	Beta oxidation of unsaturated fatty acids (n-9) (peroxisomal)	125
1992	MAR03334	0	125	Beta oxidation of unsaturated fatty acids (n-9) (peroxisomal)	125
1993	MAR03335	0	125	Beta oxidation of unsaturated fatty acids (n-9) (peroxisomal)	125
1994	MAR03336	0	125	Beta oxidation of unsaturated fatty acids (n-9) (peroxisomal)	125
1995	MAR03337	0	125	Beta oxidation of unsaturated fatty acids (n-9) (peroxisomal)	125
1996	MAR03338	0	125	Beta oxidation of unsaturated fatty acids (n-9) (peroxisomal)	125
1997	MAR03339	0	125	Beta oxidation of unsaturated fatty acids (n-9) (peroxisomal)	125
1998	MAR03340	0	125	Beta oxidation of unsaturated fatty acids (n-9) (peroxisomal)	125
1999	MAR03341	0	125	Beta oxidation of unsaturated fatty acids (n-9) (peroxisomal)	125
2000	MAR03342	0	125	Beta oxidation of unsaturated fatty acids (n-9) (peroxisomal)	125
2001	MAR03343	0	125	Beta oxidation of unsaturated fatty acids (n-9) (peroxisomal)	125
2002	MAR03344	0	125	Beta oxidation of unsaturated fatty acids (n-9) (peroxisomal)	125
2003	MAR03345	0	125	Beta oxidation of unsaturated fatty acids (n-9) (peroxisomal)	125
2004	MAR03346	0	125	Beta oxidation of unsaturated fatty acids (n-9) (peroxisomal)	125
2005	MAR03347	0	125	Beta oxidation of unsaturated fatty acids (n-9) (peroxisomal)	125
2006	MAR03348	0	125	Beta oxidation of unsaturated fatty acids (n-9) (peroxisomal)	125
2007	MAR03349	0	125	Beta oxidation of unsaturated fatty acids (n-9) (peroxisomal)	125
2008	MAR03350	0	125	Beta oxidation of unsaturated fatty acids (n-9) (peroxisomal)	125
2009	MAR03351	0	125	Beta oxidation of unsaturated fatty acids (n-9) (peroxisomal)	125
2010	MAR03352	0	125	Beta oxidation of unsaturated fatty acids (n-9) (peroxisomal)	125
2011	MAR03353	0	125	Beta oxidation of unsaturated fatty acids (n-9) (peroxisomal)	125
2012	MAR03355	-125	0	Beta oxidation of unsaturated fatty acids (n-9) (peroxisomal)	125
3463	MAR04755	0	125	Porphyrin metabolism	125
3464	MAR04757	0	125	Porphyrin metabolism	125
5037	MAR00975	0	125	Fatty acid oxidation	125
5376	MAR05119	0	125	Fatty acid oxidation	125
5393	MAR05189	0	125	Fatty acid oxidation	125
5421	MAR05350	0	125	Fatty acid oxidation	125
5435	MAR05372	0	125	Fatty acid oxidation	125
5440	MAR05377	0	125	Fatty acid oxidation	125
5455	MAR05428	0	125	Fatty acid oxidation	125
1158	MAR02211	1.20E-05	125.0076296	Fatty acid elongation (even-chain)	125.0076177
1159	MAR02212	1.20E-05	125.0076296	Fatty acid elongation (even-chain)	125.0076177
1160	MAR02213	1.20E-05	125.0076296	Fatty acid elongation (even-chain)	125.0076177
1161	MAR02214	1.20E-05	125.0076296	Fatty acid elongation (even-chain)	125.0076177
1122	MAR02324	1.20E-05	125.0118243	Fatty acid biosynthesis (unsaturated)	125.0118123
1123	MAR02326	1.20E-05	125.0118243	Fatty acid biosynthesis (unsaturated)	125.0118123
1124	MAR02328	1.20E-05	125.0118243	Fatty acid biosynthesis (unsaturated)	125.0118123
1125	MAR02330	1.20E-05	125.0118243	Fatty acid biosynthesis (unsaturated)	125.0118123
5432	MAR05369	0	131.9391297	Fatty acid oxidation	131.9391297
5433	MAR05370	0	131.9391297	Fatty acid oxidation	131.9391297
5439	MAR05376	0	131.9391297	Fatty acid oxidation	131.9391297
5447	MAR05403	0	131.9391297	Fatty acid oxidation	131.9391297
5450	MAR05408	0	131.9391297	Fatty acid oxidation	131.9391297
5451	MAR05410	0	131.9391297	Fatty acid oxidation	131.9391297
5452	MAR05412	0	131.9391297	Fatty acid oxidation	131.9391297
1138	MAR02353	5.98E-06	134.4532433	Fatty acid biosynthesis (unsaturated)	134.4532373
1139	MAR02354	5.98E-06	134.4532433	Fatty acid biosynthesis (unsaturated)	134.4532373
1140	MAR02355	5.98E-06	134.4532433	Fatty acid biosynthesis (unsaturated)	134.4532373
1141	MAR02356	5.98E-06	134.4532433	Fatty acid biosynthesis (unsaturated)	134.4532373
1739	MAR02709	-134.4532374	0	Carnitine shuttle (mitochondrial)	134.4532374
1740	MAR02710	-134.4532374	0	Carnitine shuttle (mitochondrial)	134.4532374
2106	MAR03416	0	134.4532374	Beta oxidation of even-chain fatty acids (mitochondrial)	134.4532374
1648	MAR02708	0	134.4532374	Carnitine shuttle (cytosolic)	134.4532374
2117	MAR03430	0	139.0380544	Beta oxidation of even-chain fatty acids (mitochondrial)	139.0380544
1079	MAR02178	0	142.8570976	Fatty acid biosynthesis (even-chain)	142.8570976
1080	MAR02179	0	142.8570976	Fatty acid biosynthesis (even-chain)	142.8570976
1081	MAR02180	0	142.8570976	Fatty acid biosynthesis (even-chain)	142.8570976
1082	MAR02181	0	142.8570976	Fatty acid biosynthesis (even-chain)	142.8570976
1197	MAR02182	0	142.8570976	Fatty acid biosynthesis	142.8570976
1629	MAR02648	0	142.8570976	Carnitine shuttle (cytosolic)	142.8570976
1630	MAR02651	0	142.8570976	Carnitine shuttle (cytosolic)	142.8570976
1701	MAR02649	-142.8570976	0	Carnitine shuttle (mitochondrial)	142.8570976
1702	MAR02650	-142.8570976	0	Carnitine shuttle (mitochondrial)	142.8570976
1703	MAR02652	-142.8570976	0	Carnitine shuttle (mitochondrial)	142.8570976
1704	MAR02653	-142.8570976	0	Carnitine shuttle (mitochondrial)	142.8570976
5011	MAR00774	0	142.8570976	Fatty acid oxidation	142.8570976
6022	MAR03396	0	142.8570976	Beta oxidation of odd-chain fatty acids (mitochondrial)	142.8570976
6023	MAR03397	0	142.8570976	Beta oxidation of odd-chain fatty acids (mitochondrial)	142.8570976
1190	MAR02288	5.98E-06	142.8571036	Fatty acid desaturation (odd-chain)	142.8570976
1191	MAR02289	5.98E-06	142.8571036	Fatty acid desaturation (odd-chain)	142.8570976
1110	MAR02254	3.59E-05	142.8571429	Fatty acid biosynthesis (odd-chain)	142.857107
1111	MAR02255	3.59E-05	142.8571429	Fatty acid biosynthesis (odd-chain)	142.857107
1112	MAR02256	3.59E-05	142.8571429	Fatty acid biosynthesis (odd-chain)	142.857107
1113	MAR02257	3.59E-05	142.8571429	Fatty acid biosynthesis (odd-chain)	142.857107
1200	MAR02258	3.59E-05	142.8571429	Fatty acid biosynthesis	142.857107
2129	MAR03178	0	142.857107	Beta oxidation of odd-chain fatty acids (mitochondrial)	142.857107
2130	MAR03179	0	142.857107	Beta oxidation of odd-chain fatty acids (mitochondrial)	142.857107
2131	MAR03180	0	142.857107	Beta oxidation of odd-chain fatty acids (mitochondrial)	142.857107
2132	MAR03181	0	142.857107	Beta oxidation of odd-chain fatty acids (mitochondrial)	142.857107
5419	MAR05343	0	142.857107	Fatty acid oxidation	142.857107
5029	MAR00927	0	146.6909357	Fatty acid oxidation	146.6909357
1642	MAR02687	0	146.8396397	Carnitine shuttle (cytosolic)	146.8396397
1727	MAR02688	-146.8396397	0	Carnitine shuttle (mitochondrial)	146.8396397
1728	MAR02689	-146.8396397	0	Carnitine shuttle (mitochondrial)	146.8396397
2103	MAR03411	0	146.8396397	Beta oxidation of even-chain fatty acids (mitochondrial)	146.8396397
1134	MAR02347	1.20E-05	146.8396517	Fatty acid biosynthesis (unsaturated)	146.8396397
1135	MAR02348	1.20E-05	146.8396517	Fatty acid biosynthesis (unsaturated)	146.8396397
1136	MAR02349	1.20E-05	146.8396517	Fatty acid biosynthesis (unsaturated)	146.8396397
1137	MAR02350	1.20E-05	146.8396517	Fatty acid biosynthesis (unsaturated)	146.8396397
1729	MAR02691	0	150.5417605	Carnitine shuttle (mitochondrial)	150.5417605
1730	MAR02692	-150.5417605	0	Carnitine shuttle (mitochondrial)	150.5417605
2104	MAR03413	0	150.5417605	Beta oxidation of even-chain fatty acids (mitochondrial)	150.5417605
1643	MAR02690	0	150.5417605	Carnitine shuttle (cytosolic)	150.5417605
1731	MAR02695	0	150.5450988	Carnitine shuttle (mitochondrial)	150.5450988
1732	MAR02697	-150.5450988	0	Carnitine shuttle (mitochondrial)	150.5450988
2105	MAR03414	0	150.5450988	Beta oxidation of even-chain fatty acids (mitochondrial)	150.5450988
1644	MAR02693	0	150.5450988	Carnitine shuttle (cytosolic)	150.5450988
1142	MAR02361	1.20E-05	150.5451108	Fatty acid biosynthesis (unsaturated)	150.5450988
1143	MAR02362	1.20E-05	150.5451108	Fatty acid biosynthesis (unsaturated)	150.5450988
1144	MAR02363	1.20E-05	150.5451108	Fatty acid biosynthesis (unsaturated)	150.5450988
1145	MAR02364	1.20E-05	150.5451108	Fatty acid biosynthesis (unsaturated)	150.5450988
1189	MAR02365	5.98E-06	150.5451048	Fatty acid desaturation (even-chain)	150.5450988
2014	MAR03365	0	154.5683985	Beta oxidation of unsaturated fatty acids (n-9) (peroxisomal)	154.5683985
2015	MAR03367	0	154.5683985	Beta oxidation of unsaturated fatty acids (n-9) (peroxisomal)	154.5683985
2016	MAR03368	0	154.5683985	Beta oxidation of unsaturated fatty acids (n-9) (peroxisomal)	154.5683985
2018	MAR03370	0	154.5683985	Beta oxidation of unsaturated fatty acids (n-9) (peroxisomal)	154.5683985
2019	MAR03372	0	154.5683985	Beta oxidation of unsaturated fatty acids (n-9) (peroxisomal)	154.5683985
2020	MAR03373	0	154.5683985	Beta oxidation of unsaturated fatty acids (n-9) (peroxisomal)	154.5683985
2021	MAR03375	-154.5683985	0	Beta oxidation of unsaturated fatty acids (n-9) (peroxisomal)	154.5683985
2174	MAR03356	0	154.5683985	Beta oxidation of unsaturated fatty acids (n-7) (peroxisomal)	154.5683985
2175	MAR03357	0	154.5683985	Beta oxidation of unsaturated fatty acids (n-7) (peroxisomal)	154.5683985
2176	MAR03358	0	154.5683985	Beta oxidation of unsaturated fatty acids (n-7) (peroxisomal)	154.5683985
2177	MAR03359	0	154.5683985	Beta oxidation of unsaturated fatty acids (n-7) (peroxisomal)	154.5683985
2178	MAR03360	0	154.5683985	Beta oxidation of unsaturated fatty acids (n-7) (peroxisomal)	154.5683985
2179	MAR03361	0	154.5683985	Beta oxidation of unsaturated fatty acids (n-7) (peroxisomal)	154.5683985
2180	MAR03362	0	154.5683985	Beta oxidation of unsaturated fatty acids (n-7) (peroxisomal)	154.5683985
2181	MAR03363	0	154.5683985	Beta oxidation of unsaturated fatty acids (n-7) (peroxisomal)	154.5683985
1636	MAR02669	0	158.3396008	Carnitine shuttle (cytosolic)	158.3396008
1715	MAR02670	-158.3396008	0	Carnitine shuttle (mitochondrial)	158.3396008
1716	MAR02671	-158.3396008	0	Carnitine shuttle (mitochondrial)	158.3396008
2101	MAR03408	0	158.3396008	Beta oxidation of even-chain fatty acids (mitochondrial)	158.3396008
1708	MAR02659	-158.3396008	0	Carnitine shuttle (mitochondrial)	158.3396008
2099	MAR03406	0	158.3396008	Beta oxidation of even-chain fatty acids (mitochondrial)	158.3396008
1714	MAR02668	-160.1661671	0	Carnitine shuttle (mitochondrial)	160.1661671
2100	MAR03407	0	160.1661671	Beta oxidation of even-chain fatty acids (mitochondrial)	160.1661671
2102	MAR03409	0	160.918098	Beta oxidation of even-chain fatty acids (mitochondrial)	160.918098
2313	MAR01454	0.00219089	161.2319611	Cholesterol biosynthesis 1 (Bloch pathway)	161.2297702
2359	MAR01457	0.00219089	161.2319611	Cholesterol metabolism	161.2297702
2360	MAR01460	0.00219089	161.2319611	Cholesterol metabolism	161.2297702
1075	MAR02173	0	166.6666139	Fatty acid biosynthesis (even-chain)	166.6666139
1077	MAR02175	0	166.6666139	Fatty acid biosynthesis (even-chain)	166.6666139
1078	MAR02176	0	166.6666139	Fatty acid biosynthesis (even-chain)	166.6666139
1196	MAR02177	0	166.6666139	Fatty acid biosynthesis	166.6666139
5005	MAR00755	0	166.6666139	Fatty acid oxidation	166.6666139
1106	MAR02249	4.18E-05	166.6666607	Fatty acid biosynthesis (odd-chain)	166.6666189
1107	MAR02250	4.18E-05	166.6666607	Fatty acid biosynthesis (odd-chain)	166.6666189
1108	MAR02251	4.18E-05	166.6666607	Fatty acid biosynthesis (odd-chain)	166.6666189
1109	MAR02252	4.18E-05	166.6666607	Fatty acid biosynthesis (odd-chain)	166.6666189
2133	MAR03182	0	166.6666189	Beta oxidation of odd-chain fatty acids (mitochondrial)	166.6666189
2134	MAR03183	0	166.6666189	Beta oxidation of odd-chain fatty acids (mitochondrial)	166.6666189
2135	MAR03184	0	166.6666189	Beta oxidation of odd-chain fatty acids (mitochondrial)	166.6666189
2136	MAR03185	0	166.6666189	Beta oxidation of odd-chain fatty acids (mitochondrial)	166.6666189
5389	MAR05185	0	166.6666189	Fatty acid oxidation	166.6666189
1199	MAR02253	0	166.6666248	Fatty acid biosynthesis	166.6666248
1692	MAR02625	-0.045619441	166.6666189	Carnitine shuttle (mitochondrial)	166.7122383
1624	MAR02623	-166.6666189	0.045626974	Carnitine shuttle (cytosolic)	166.7122458
5006	MAR00756	0	167.4724336	Fatty acid oxidation	167.4724336
5022	MAR00833	0	170.162071	Fatty acid oxidation	170.162071
4973	MAR00149	0	171.6120896	Fatty acid biosynthesis	171.6120896
1188	MAR02359	0	171.6120896	Fatty acid desaturation (even-chain)	171.6120896
4974	MAR00150	0	171.6120896	Fatty acid biosynthesis	171.6120896
5015	MAR00780	0	175.5806928	Fatty acid oxidation	175.5806928
5016	MAR00784	0	175.5806928	Fatty acid oxidation	175.5806928
5479	MAR06378	0	175.6300705	Fatty acid oxidation	175.6300705
5480	MAR06390	0	175.6300705	Fatty acid oxidation	175.6300705
5481	MAR06407	0	175.6300705	Fatty acid oxidation	175.6300705
5482	MAR06418	0	175.6300705	Fatty acid oxidation	175.6300705
5483	MAR06437	0	175.6300705	Fatty acid oxidation	175.6300705
5484	MAR06449	0	175.6300705	Fatty acid oxidation	175.6300705
5485	MAR06452	0	175.6300705	Fatty acid oxidation	175.6300705
1953	MAR03074	0	176.6702253	Beta oxidation of even-chain fatty acids (peroxisomal)	176.6702253
1954	MAR03075	0	176.6702253	Beta oxidation of even-chain fatty acids (peroxisomal)	176.6702253
1955	MAR03076	0	176.6702253	Beta oxidation of even-chain fatty acids (peroxisomal)	176.6702253
1956	MAR03077	0	176.6702253	Beta oxidation of even-chain fatty acids (peroxisomal)	176.6702253
5013	MAR00777	0	176.6702253	Fatty acid oxidation	176.6702253
1718	MAR02674	-178.8050114	0	Carnitine shuttle (mitochondrial)	178.8050114
5018	MAR00788	0	178.8050114	Fatty acid oxidation	178.8050114
1637	MAR02672	0	178.8050114	Carnitine shuttle (cytosolic)	178.8050114
4975	MAR00151	0	178.8050293	Fatty acid biosynthesis	178.8050293
5010	MAR00772	0	181.3320484	Fatty acid oxidation	181.3320484
5357	MAR05044	0	181.3320484	Fatty acid oxidation	181.3320484
5375	MAR05111	0	181.3320484	Fatty acid oxidation	181.3320484
5392	MAR05188	0	181.3320484	Fatty acid oxidation	181.3320484
2552	MAR00738	0.000527196	181.3989669	Sphingolipid metabolism	181.3984397
2553	MAR00741	0.000527196	181.3989669	Sphingolipid metabolism	181.3984397
2571	MAR00783	0	181.3984398	Sphingolipid metabolism	181.3984398
5014	MAR00778	0	181.6010192	Fatty acid oxidation	181.6010192
36	MAR05395	0	181.8167298	Starch and sucrose metabolism	181.8167298
37	MAR05396	0	181.8167298	Starch and sucrose metabolism	181.8167298
39	MAR05397	0	181.8167298	Starch and sucrose metabolism	181.8167298
40	MAR05398	0	181.8167298	Starch and sucrose metabolism	181.8167298
41	MAR05399	0	181.8167298	Starch and sucrose metabolism	181.8167298
42	MAR05400	0	181.8167298	Starch and sucrose metabolism	181.8167298
43	MAR05401	0	181.8167298	Starch and sucrose metabolism	181.8167298
5053	MAR01380	0	181.8167298	Starch and sucrose metabolism	181.8167298
1653	MAR02726	0	181.8181776	Carnitine shuttle (cytosolic)	181.8181776
1656	MAR02736	0	181.8181776	Carnitine shuttle (cytosolic)	181.8181776
1657	MAR02739	0	181.8181776	Carnitine shuttle (cytosolic)	181.8181776
1665	MAR02771	0	181.8181776	Carnitine shuttle (cytosolic)	181.8181776
1666	MAR02774	0	181.8181776	Carnitine shuttle (cytosolic)	181.8181776
1750	MAR02729	-181.8181776	0	Carnitine shuttle (mitochondrial)	181.8181776
1755	MAR02737	0	181.8181776	Carnitine shuttle (mitochondrial)	181.8181776
1756	MAR02738	-181.8181776	0	Carnitine shuttle (mitochondrial)	181.8181776
1757	MAR02740	0	181.8181776	Carnitine shuttle (mitochondrial)	181.8181776
1758	MAR02741	-181.8181776	0	Carnitine shuttle (mitochondrial)	181.8181776
1773	MAR02772	0	181.8181776	Carnitine shuttle (mitochondrial)	181.8181776
1774	MAR02773	-181.8181776	0	Carnitine shuttle (mitochondrial)	181.8181776
1775	MAR02775	0	181.8181776	Carnitine shuttle (mitochondrial)	181.8181776
1776	MAR02776	-181.8181776	0	Carnitine shuttle (mitochondrial)	181.8181776
2107	MAR03421	0	181.8181776	Beta oxidation of even-chain fatty acids (mitochondrial)	181.8181776
2108	MAR03422	0	181.8181776	Beta oxidation of even-chain fatty acids (mitochondrial)	181.8181776
2110	MAR03424	0	181.8181776	Beta oxidation of even-chain fatty acids (mitochondrial)	181.8181776
2111	MAR03425	0	181.8181776	Beta oxidation of even-chain fatty acids (mitochondrial)	181.8181776
2116	MAR03429	0	181.8181776	Beta oxidation of even-chain fatty acids (mitochondrial)	181.8181776
2119	MAR03432	0	181.8181776	Beta oxidation of even-chain fatty acids (mitochondrial)	181.8181776
2120	MAR03433	0	181.8181776	Beta oxidation of even-chain fatty acids (mitochondrial)	181.8181776
1302	MAR02433	5.98E-06	181.82196	Omega-6 fatty acid metabolism	181.8219541
1303	MAR02434	5.98E-06	181.82196	Omega-6 fatty acid metabolism	181.8219541
1304	MAR02435	5.98E-06	181.82196	Omega-6 fatty acid metabolism	181.8219541
1305	MAR02436	5.98E-06	181.82196	Omega-6 fatty acid metabolism	181.8219541
1294	MAR02415	5.98E-06	181.8236373	Omega-6 fatty acid metabolism	181.8236313
1295	MAR02417	5.98E-06	181.8236373	Omega-6 fatty acid metabolism	181.8236313
1296	MAR02419	5.98E-06	181.8236373	Omega-6 fatty acid metabolism	181.8236313
1297	MAR02421	5.98E-06	181.8236373	Omega-6 fatty acid metabolism	181.8236313
1243	MAR02540	5.98E-06	181.8236373	Omega-3 fatty acid metabolism	181.8236313
1244	MAR02541	5.98E-06	181.8236373	Omega-3 fatty acid metabolism	181.8236313
1245	MAR02542	5.98E-06	181.8236373	Omega-3 fatty acid metabolism	181.8236313
1246	MAR02543	5.98E-06	181.8236373	Omega-3 fatty acid metabolism	181.8236313
547	MAR06975	1.61E-06	182.1534771	Lysine metabolism	182.1534755
548	MAR06976	1.61E-06	182.1534771	Lysine metabolism	182.1534755
549	MAR06977	1.61E-06	182.1534771	Lysine metabolism	182.1534755
550	MAR06978	1.61E-06	182.1534771	Lysine metabolism	182.1534755
551	MAR06979	1.61E-06	182.1534771	Lysine metabolism	182.1534755
552	MAR06980	1.61E-06	182.1534771	Lysine metabolism	182.1534755
553	MAR06981	1.61E-06	182.1534771	Lysine metabolism	182.1534755
6027	MAR06974	1.61E-06	182.1534771	Lysine metabolism	182.1534755
6028	MAR06982	1.61E-06	182.1534771	Lysine metabolism	182.1534755
1969	MAR03090	0	183.1164357	Beta oxidation of even-chain fatty acids (peroxisomal)	183.1164357
1965	MAR03086	0	183.1164357	Beta oxidation of even-chain fatty acids (peroxisomal)	183.1164357
5353	MAR05025	0	183.1164357	Fatty acid oxidation	183.1164357
1966	MAR03087	0	183.1164357	Beta oxidation of even-chain fatty acids (peroxisomal)	183.1164357
1967	MAR03088	0	183.1164357	Beta oxidation of even-chain fatty acids (peroxisomal)	183.1164357
1968	MAR03089	0	183.1164357	Beta oxidation of even-chain fatty acids (peroxisomal)	183.1164357
5358	MAR05069	0	183.1164357	Fatty acid oxidation	183.1164357
1961	MAR03082	0	183.1164357	Beta oxidation of even-chain fatty acids (peroxisomal)	183.1164357
1962	MAR03083	0	183.1164357	Beta oxidation of even-chain fatty acids (peroxisomal)	183.1164357
1963	MAR03084	0	183.1164357	Beta oxidation of even-chain fatty acids (peroxisomal)	183.1164357
1964	MAR03085	0	183.1164357	Beta oxidation of even-chain fatty acids (peroxisomal)	183.1164357
5384	MAR05180	0	183.1164357	Fatty acid oxidation	183.1164357
1957	MAR03078	0	183.1164357	Beta oxidation of even-chain fatty acids (peroxisomal)	183.1164357
1958	MAR03079	0	183.1164357	Beta oxidation of even-chain fatty acids (peroxisomal)	183.1164357
1959	MAR03080	0	183.1164357	Beta oxidation of even-chain fatty acids (peroxisomal)	183.1164357
1960	MAR03081	0	183.1164357	Beta oxidation of even-chain fatty acids (peroxisomal)	183.1164357
5008	MAR00759	0	183.1164357	Fatty acid oxidation	183.1164357
5367	MAR05097	0	183.1164357	Fatty acid oxidation	183.1164357
5416	MAR05327	0	183.1164357	Fatty acid oxidation	183.1164357
5007	MAR00757	0	185.5226035	Fatty acid oxidation	185.5226035
2165	MAR03250	0	186.2786608	Beta oxidation of unsaturated fatty acids (n-7) (mitochondrial)	186.2786608
2166	MAR03252	0	186.2786608	Beta oxidation of unsaturated fatty acids (n-7) (mitochondrial)	186.2786608
2167	MAR03254	0	186.2786608	Beta oxidation of unsaturated fatty acids (n-7) (mitochondrial)	186.2786608
2168	MAR03256	0	186.2786608	Beta oxidation of unsaturated fatty acids (n-7) (mitochondrial)	186.2786608
5570	MAR09938	0	186.3493172	Fatty acid biosynthesis	186.3493172
5611	MAR11294	0	186.3493172	Fatty acid oxidation	186.3493172
5009	MAR00764	0	187.524179	Fatty acid oxidation	187.524179
136	MAR04304	0	187.6742445	Pentose phosphate pathway	187.6742445
152	MAR04623	0	187.6742453	Pentose phosphate pathway	187.6742453
1861	MAR02869	0.000415342	188.226868	Carnitine shuttle (endoplasmic reticular)	188.2264527
1862	MAR02870	0.000415342	188.226868	Carnitine shuttle (endoplasmic reticular)	188.2264527
1879	MAR02896	-188.226868	-0.000415342	Carnitine shuttle (endoplasmic reticular)	188.2264527
1880	MAR02897	-188.226868	-0.000415342	Carnitine shuttle (endoplasmic reticular)	188.2264527
5242	MAR03438	-188.226868	-0.000415342	Fatty acid oxidation	188.2264527
1751	MAR02731	-188.2264527	0	Carnitine shuttle (mitochondrial)	188.2264527
1752	MAR02732	-188.2264527	0	Carnitine shuttle (mitochondrial)	188.2264527
5034	MAR00970	0	188.2264527	Fatty acid oxidation	188.2264527
1621	MAR02611	0	189.6645628	Carnitine shuttle (cytosolic)	189.6645628
1686	MAR02613	-189.6645628	0	Carnitine shuttle (mitochondrial)	189.6645628
2098	MAR03398	0	189.6645628	Beta oxidation of even-chain fatty acids (mitochondrial)	189.6645628
1178	MAR02281	0	189.6645688	Fatty acid desaturation (even-chain)	189.6645688
5004	MAR00752	0	190.4056526	Fatty acid oxidation	190.4056526
2194	MAR03230	0	192.0044975	Beta oxidation of unsaturated fatty acids (n-9) (mitochondrial)	192.0044975
2195	MAR03231	0	192.0044975	Beta oxidation of unsaturated fatty acids (n-9) (mitochondrial)	192.0044975
2196	MAR03232	0	192.0044975	Beta oxidation of unsaturated fatty acids (n-9) (mitochondrial)	192.0044975
2197	MAR03233	0	192.0044975	Beta oxidation of unsaturated fatty acids (n-9) (mitochondrial)	192.0044975
2075	MAR03122	0	192.0046775	Beta oxidation of even-chain fatty acids (mitochondrial)	192.0046775
2076	MAR03123	0	192.0046775	Beta oxidation of even-chain fatty acids (mitochondrial)	192.0046775
2077	MAR03125	0	192.0046775	Beta oxidation of even-chain fatty acids (mitochondrial)	192.0046775
5415	MAR05325	0	192.0046775	Fatty acid oxidation	192.0046775
1551	MAR08558	0.000405708	196.4823589	Eicosanoid metabolism	196.4819532
5243	MAR03439	0	197.1381446	Fatty acid oxidation	197.1381446
1195	MAR02172	0	199.9999367	Fatty acid biosynthesis	199.9999367
1085	MAR02227	4.78E-05	199.9999845	Fatty acid biosynthesis (odd-chain)	199.9999367
1086	MAR02228	4.78E-05	199.9999845	Fatty acid biosynthesis (odd-chain)	199.9999367
1087	MAR02229	4.78E-05	199.9999845	Fatty acid biosynthesis (odd-chain)	199.9999367
1088	MAR02230	4.78E-05	199.9999845	Fatty acid biosynthesis (odd-chain)	199.9999367
1089	MAR02231	4.78E-05	199.9999845	Fatty acid biosynthesis (odd-chain)	199.9999367
1090	MAR02232	4.78E-05	199.9999845	Fatty acid biosynthesis (odd-chain)	199.9999367
1091	MAR02233	4.78E-05	199.9999845	Fatty acid biosynthesis (odd-chain)	199.9999367
1092	MAR02234	4.78E-05	199.9999845	Fatty acid biosynthesis (odd-chain)	199.9999367
1093	MAR02235	4.78E-05	199.9999845	Fatty acid biosynthesis (odd-chain)	199.9999367
1094	MAR02236	4.78E-05	199.9999845	Fatty acid biosynthesis (odd-chain)	199.9999367
1095	MAR02237	4.78E-05	199.9999845	Fatty acid biosynthesis (odd-chain)	199.9999367
1096	MAR02238	4.78E-05	199.9999845	Fatty acid biosynthesis (odd-chain)	199.9999367
1097	MAR02239	4.78E-05	199.9999845	Fatty acid biosynthesis (odd-chain)	199.9999367
1098	MAR02240	4.78E-05	199.9999845	Fatty acid biosynthesis (odd-chain)	199.9999367
1099	MAR02241	4.78E-05	199.9999845	Fatty acid biosynthesis (odd-chain)	199.9999367
1100	MAR02242	4.78E-05	199.9999845	Fatty acid biosynthesis (odd-chain)	199.9999367
1101	MAR02243	4.78E-05	199.9999845	Fatty acid biosynthesis (odd-chain)	199.9999367
1102	MAR02244	4.78E-05	199.9999845	Fatty acid biosynthesis (odd-chain)	199.9999367
1103	MAR02245	4.78E-05	199.9999845	Fatty acid biosynthesis (odd-chain)	199.9999367
1104	MAR02246	4.78E-05	199.9999845	Fatty acid biosynthesis (odd-chain)	199.9999367
1105	MAR02247	4.78E-05	199.9999845	Fatty acid biosynthesis (odd-chain)	199.9999367
1055	MAR02152	0	199.9999367	Fatty acid biosynthesis (even-chain)	199.9999367
1056	MAR02153	0	199.9999367	Fatty acid biosynthesis (even-chain)	199.9999367
1057	MAR02154	0	199.9999367	Fatty acid biosynthesis (even-chain)	199.9999367
1058	MAR02155	0	199.9999367	Fatty acid biosynthesis (even-chain)	199.9999367
1059	MAR02156	0	199.9999367	Fatty acid biosynthesis (even-chain)	199.9999367
1060	MAR02157	0	199.9999367	Fatty acid biosynthesis (even-chain)	199.9999367
1061	MAR02158	0	199.9999367	Fatty acid biosynthesis (even-chain)	199.9999367
1062	MAR02159	0	199.9999367	Fatty acid biosynthesis (even-chain)	199.9999367
1063	MAR02160	0	199.9999367	Fatty acid biosynthesis (even-chain)	199.9999367
1064	MAR02161	0	199.9999367	Fatty acid biosynthesis (even-chain)	199.9999367
1065	MAR02162	0	199.9999367	Fatty acid biosynthesis (even-chain)	199.9999367
1066	MAR02163	0	199.9999367	Fatty acid biosynthesis (even-chain)	199.9999367
1067	MAR02164	0	199.9999367	Fatty acid biosynthesis (even-chain)	199.9999367
1068	MAR02165	0	199.9999367	Fatty acid biosynthesis (even-chain)	199.9999367
1069	MAR02166	0	199.9999367	Fatty acid biosynthesis (even-chain)	199.9999367
1070	MAR02167	0	199.9999367	Fatty acid biosynthesis (even-chain)	199.9999367
1071	MAR02168	0	199.9999367	Fatty acid biosynthesis (even-chain)	199.9999367
1072	MAR02169	0	199.9999367	Fatty acid biosynthesis (even-chain)	199.9999367
1073	MAR02170	0	199.9999367	Fatty acid biosynthesis (even-chain)	199.9999367
1074	MAR02171	0	199.9999367	Fatty acid biosynthesis (even-chain)	199.9999367
1193	MAR02150	0	199.9999367	Fatty acid biosynthesis	199.9999367
2137	MAR03186	0	199.9999367	Beta oxidation of odd-chain fatty acids (mitochondrial)	199.9999367
2138	MAR03187	0	199.9999367	Beta oxidation of odd-chain fatty acids (mitochondrial)	199.9999367
2139	MAR03188	0	199.9999367	Beta oxidation of odd-chain fatty acids (mitochondrial)	199.9999367
2140	MAR03189	0	199.9999367	Beta oxidation of odd-chain fatty acids (mitochondrial)	199.9999367
2141	MAR03190	0	199.9999367	Beta oxidation of odd-chain fatty acids (mitochondrial)	199.9999367
2142	MAR03191	0	199.9999367	Beta oxidation of odd-chain fatty acids (mitochondrial)	199.9999367
2143	MAR03192	0	199.9999367	Beta oxidation of odd-chain fatty acids (mitochondrial)	199.9999367
2144	MAR03193	0	199.9999367	Beta oxidation of odd-chain fatty acids (mitochondrial)	199.9999367
2145	MAR03194	0	199.9999367	Beta oxidation of odd-chain fatty acids (mitochondrial)	199.9999367
2146	MAR03195	0	199.9999367	Beta oxidation of odd-chain fatty acids (mitochondrial)	199.9999367
2147	MAR03196	0	199.9999367	Beta oxidation of odd-chain fatty acids (mitochondrial)	199.9999367
2148	MAR03197	0	199.9999367	Beta oxidation of odd-chain fatty acids (mitochondrial)	199.9999367
2149	MAR03198	0	199.9999367	Beta oxidation of odd-chain fatty acids (mitochondrial)	199.9999367
2150	MAR03199	0	199.9999367	Beta oxidation of odd-chain fatty acids (mitochondrial)	199.9999367
2151	MAR03200	0	199.9999367	Beta oxidation of odd-chain fatty acids (mitochondrial)	199.9999367
2152	MAR03201	0	199.9999367	Beta oxidation of odd-chain fatty acids (mitochondrial)	199.9999367
2153	MAR03202	0	199.9999367	Beta oxidation of odd-chain fatty acids (mitochondrial)	199.9999367
2154	MAR03203	0	199.9999367	Beta oxidation of odd-chain fatty acids (mitochondrial)	199.9999367
2155	MAR03204	0	199.9999367	Beta oxidation of odd-chain fatty acids (mitochondrial)	199.9999367
2156	MAR03205	0	199.9999367	Beta oxidation of odd-chain fatty acids (mitochondrial)	199.9999367
5356	MAR05030	0	199.9999367	Fatty acid oxidation	199.9999367
5374	MAR05110	0	199.9999367	Fatty acid oxidation	199.9999367
5460	MAR05988	0	199.9999367	Fatty acid oxidation	199.9999367
5470	MAR06319	0	199.9999367	Fatty acid oxidation	199.9999367
5476	MAR06347	0	199.9999367	Fatty acid oxidation	199.9999367
1198	MAR02248	0	199.9999426	Fatty acid biosynthesis	199.9999426
1664	MAR02768	0	199.9999954	Carnitine shuttle (cytosolic)	199.9999954
1753	MAR02734	0	199.9999954	Carnitine shuttle (mitochondrial)	199.9999954
1754	MAR02735	-199.9999954	0	Carnitine shuttle (mitochondrial)	199.9999954
1771	MAR02769	-199.9999954	0	Carnitine shuttle (mitochondrial)	199.9999954
1772	MAR02770	-199.9999954	0	Carnitine shuttle (mitochondrial)	199.9999954
2109	MAR03423	0	199.9999954	Beta oxidation of even-chain fatty acids (mitochondrial)	199.9999954
2114	MAR03427	0	199.9999954	Beta oxidation of even-chain fatty acids (mitochondrial)	199.9999954
2118	MAR03431	0	199.9999954	Beta oxidation of even-chain fatty acids (mitochondrial)	199.9999954
5026	MAR00916	0	199.9999954	Fatty acid oxidation	199.9999954
1655	MAR02733	0	199.9999954	Carnitine shuttle (cytosolic)	199.9999954
2115	MAR03428	0	199.9999954	Beta oxidation of even-chain fatty acids (mitochondrial)	199.9999954
1298	MAR02423	1.20E-05	200.0224167	Omega-6 fatty acid metabolism	200.0224047
1299	MAR02426	1.20E-05	200.0224167	Omega-6 fatty acid metabolism	200.0224047
1300	MAR02428	1.20E-05	200.0224167	Omega-6 fatty acid metabolism	200.0224047
1301	MAR02430	1.20E-05	200.0224167	Omega-6 fatty acid metabolism	200.0224047
1239	MAR02530	1.20E-05	200.0300752	Omega-3 fatty acid metabolism	200.0300633
1240	MAR02533	1.20E-05	200.0300752	Omega-3 fatty acid metabolism	200.0300633
1241	MAR02535	1.20E-05	200.0300752	Omega-3 fatty acid metabolism	200.0300633
1242	MAR02537	1.20E-05	200.0300752	Omega-3 fatty acid metabolism	200.0300633
1681	MAR02606	-199.9999367	0.045619441	Carnitine shuttle (mitochondrial)	200.0455561
1682	MAR02607	-0.045619441	199.9999367	Carnitine shuttle (mitochondrial)	200.0455561
1619	MAR02605	-199.9999367	0.045624714	Carnitine shuttle (cytosolic)	200.0455614
2860	MAR01305	0	209.5972777	Prostaglandin biosynthesis	209.5972777
2861	MAR01307	0	209.5972777	Prostaglandin biosynthesis	209.5972777
2169	MAR03258	0	211.0903164	Beta oxidation of unsaturated fatty acids (n-7) (mitochondrial)	211.0903164
2170	MAR03260	0	211.0903164	Beta oxidation of unsaturated fatty acids (n-7) (mitochondrial)	211.0903164
2171	MAR03262	0	211.0903164	Beta oxidation of unsaturated fatty acids (n-7) (mitochondrial)	211.0903164
2172	MAR03264	0	211.0903164	Beta oxidation of unsaturated fatty acids (n-7) (mitochondrial)	211.0903164
2173	MAR03272	-211.0903164	0	Beta oxidation of unsaturated fatty acids (n-7) (mitochondrial)	211.0903164
1180	MAR02284	0	211.0903221	Fatty acid desaturation (even-chain)	211.0903221
1179	MAR02282	0	211.0903223	Fatty acid desaturation (even-chain)	211.0903223
1623	MAR02620	-0.045627056	211.0903161	Carnitine shuttle (cytosolic)	211.1359432
1689	MAR02621	-211.0903161	0.045627056	Carnitine shuttle (mitochondrial)	211.1359432
1690	MAR02622	-211.0903161	0.045627056	Carnitine shuttle (mitochondrial)	211.1359432
1622	MAR02614	-0.045626974	211.0903164	Carnitine shuttle (cytosolic)	211.1359433
1687	MAR02616	-211.0903164	0.045626974	Carnitine shuttle (mitochondrial)	211.1359433
1688	MAR02618	-211.0903164	0.045626974	Carnitine shuttle (mitochondrial)	211.1359433
2198	MAR03234	0	212.8607158	Beta oxidation of unsaturated fatty acids (n-9) (mitochondrial)	212.8607158
2199	MAR03235	0	212.8607158	Beta oxidation of unsaturated fatty acids (n-9) (mitochondrial)	212.8607158
2200	MAR03236	0	212.8607158	Beta oxidation of unsaturated fatty acids (n-9) (mitochondrial)	212.8607158
2201	MAR03237	0	212.8607158	Beta oxidation of unsaturated fatty acids (n-9) (mitochondrial)	212.8607158
2202	MAR03239	-212.8607158	0	Beta oxidation of unsaturated fatty acids (n-9) (mitochondrial)	212.8607158
2079	MAR03129	0	215.9868767	Beta oxidation of even-chain fatty acids (mitochondrial)	215.9868767
5383	MAR05179	0	215.9868767	Fatty acid oxidation	215.9868767
5385	MAR05181	0	215.9868767	Fatty acid oxidation	215.9868767
2080	MAR03130	0	215.9868767	Beta oxidation of even-chain fatty acids (mitochondrial)	215.9868767
2081	MAR03132	0	215.9868767	Beta oxidation of even-chain fatty acids (mitochondrial)	215.9868767
2112	MAR03426	0	222.2222171	Beta oxidation of even-chain fatty acids (mitochondrial)	222.2222171
2113	MAR09719	0	222.2222171	Beta oxidation of even-chain fatty acids (mitochondrial)	222.2222171
2748	MAR00653	0	243.4702527	Glycerophospholipid metabolism	243.4702527
2749	MAR00654	0	243.4702527	Glycerophospholipid metabolism	243.4702527
2750	MAR00657	0	243.4702527	Glycerophospholipid metabolism	243.4702527
2084	MAR03137	0	247.2695806	Beta oxidation of even-chain fatty acids (mitochondrial)	247.2695806
2085	MAR03139	0	247.2695806	Beta oxidation of even-chain fatty acids (mitochondrial)	247.2695806
2083	MAR03136	0	247.2695806	Beta oxidation of even-chain fatty acids (mitochondrial)	247.2695806
5366	MAR05095	0	247.2695806	Fatty acid oxidation	247.2695806
5368	MAR05098	0	247.2695806	Fatty acid oxidation	247.2695806
3456	MAR03991	0	249.9999996	Porphyrin metabolism	249.9999996
1970	MAR03091	0	250	Beta oxidation of even-chain fatty acids (peroxisomal)	250
1971	MAR03092	0	250	Beta oxidation of even-chain fatty acids (peroxisomal)	250
1972	MAR03093	0	250	Beta oxidation of even-chain fatty acids (peroxisomal)	250
2044	MAR03302	0	250	Beta oxidation of di-unsaturated fatty acids (n-6) (peroxisomal)	250
2045	MAR03304	0	250	Beta oxidation of di-unsaturated fatty acids (n-6) (peroxisomal)	250
2046	MAR03305	0	250	Beta oxidation of di-unsaturated fatty acids (n-6) (peroxisomal)	250
2048	MAR03307	0	250	Beta oxidation of di-unsaturated fatty acids (n-6) (peroxisomal)	250
2049	MAR03309	0	250	Beta oxidation of di-unsaturated fatty acids (n-6) (peroxisomal)	250
2050	MAR03310	0	250	Beta oxidation of di-unsaturated fatty acids (n-6) (peroxisomal)	250
2052	MAR03312	0	250	Beta oxidation of di-unsaturated fatty acids (n-6) (peroxisomal)	250
2053	MAR03314	0	250	Beta oxidation of di-unsaturated fatty acids (n-6) (peroxisomal)	250
2054	MAR03315	0	250	Beta oxidation of di-unsaturated fatty acids (n-6) (peroxisomal)	250
2055	MAR03316	0	250	Beta oxidation of di-unsaturated fatty acids (n-6) (peroxisomal)	250
2056	MAR03317	0	250	Beta oxidation of di-unsaturated fatty acids (n-6) (peroxisomal)	250
2057	MAR03319	0	250	Beta oxidation of di-unsaturated fatty acids (n-6) (peroxisomal)	250
2058	MAR03320	0	250	Beta oxidation of di-unsaturated fatty acids (n-6) (peroxisomal)	250
2059	MAR03321	0	250	Beta oxidation of di-unsaturated fatty acids (n-6) (peroxisomal)	250
2060	MAR03322	0	250	Beta oxidation of di-unsaturated fatty acids (n-6) (peroxisomal)	250
2061	MAR03323	-250	0	Beta oxidation of di-unsaturated fatty acids (n-6) (peroxisomal)	250
5210	MAR02818	0	250	Fatty acid oxidation	250
5338	MAR04966	0	250	Fatty acid oxidation	250
5340	MAR04968	0	250	Fatty acid oxidation	250
5426	MAR05360	0	272.3700297	Fatty acid oxidation	272.3700297
5430	MAR05367	0	272.3700297	Fatty acid oxidation	272.3700297
5436	MAR05373	0	272.3700297	Fatty acid oxidation	272.3700297
5441	MAR05378	0	272.3700297	Fatty acid oxidation	272.3700297
5443	MAR05380	0	272.3700297	Fatty acid oxidation	272.3700297
5445	MAR05383	0	272.3700297	Fatty acid oxidation	272.3700297
5448	MAR05404	0	272.3700297	Fatty acid oxidation	272.3700297
1286	MAR02395	0	273.6318971	Omega-6 fatty acid metabolism	273.6318971
1287	MAR02397	0	273.6318971	Omega-6 fatty acid metabolism	273.6318971
1877	MAR02892	-279.4630304	-0.000405708	Carnitine shuttle (endoplasmic reticular)	279.4626246
1878	MAR02894	0.000405708	279.4630304	Carnitine shuttle (endoplasmic reticular)	279.4626246
2863	MAR01313	0.000405708	279.4630304	Prostaglandin biosynthesis	279.4626246
2864	MAR01317	-279.4630304	-0.000405708	Prostaglandin biosynthesis	279.4626246
5588	MAR10406	0.000405708	279.4630304	Eicosanoid metabolism	279.4626246
1000	MAR02942	-279.4630304	0	Fatty acid activation (endoplasmic reticular)	279.4630304
1001	MAR02943	-279.4630304	0	Fatty acid activation (endoplasmic reticular)	279.4630304
1002	MAR02944	-279.4630304	0	Fatty acid activation (endoplasmic reticular)	279.4630304
1003	MAR02945	-279.4630304	0	Fatty acid activation (endoplasmic reticular)	279.4630304
1004	MAR02946	0	279.4630304	Fatty acid activation (endoplasmic reticular)	279.4630304
1005	MAR02947	0	279.4630304	Fatty acid activation (endoplasmic reticular)	279.4630304
1006	MAR02948	-279.4630304	0	Fatty acid activation (endoplasmic reticular)	279.4630304
1009	MAR02952	-279.4630304	0	Fatty acid activation (endoplasmic reticular)	279.4630304
1011	MAR02955	0	279.4630304	Fatty acid activation (endoplasmic reticular)	279.4630304
1012	MAR02956	-279.4630304	0	Fatty acid activation (endoplasmic reticular)	279.4630304
1013	MAR02957	-279.4630304	0	Fatty acid activation (endoplasmic reticular)	279.4630304
1015	MAR02961	-279.4630304	0	Fatty acid activation (endoplasmic reticular)	279.4630304
1016	MAR02962	0	279.4630304	Fatty acid activation (endoplasmic reticular)	279.4630304
1017	MAR02963	-279.4630304	0	Fatty acid activation (endoplasmic reticular)	279.4630304
1018	MAR02964	0	279.4630304	Fatty acid activation (endoplasmic reticular)	279.4630304
1020	MAR02966	-279.4630304	0	Fatty acid activation (endoplasmic reticular)	279.4630304
1021	MAR02967	-279.4630304	0	Fatty acid activation (endoplasmic reticular)	279.4630304
1022	MAR02968	0	279.4630304	Fatty acid activation (endoplasmic reticular)	279.4630304
1023	MAR02969	0	279.4630304	Fatty acid activation (endoplasmic reticular)	279.4630304
1024	MAR02970	-279.4630304	0	Fatty acid activation (endoplasmic reticular)	279.4630304
1025	MAR02971	-279.4630304	0	Fatty acid activation (endoplasmic reticular)	279.4630304
1027	MAR02973	-279.4630304	0	Fatty acid activation (endoplasmic reticular)	279.4630304
1028	MAR02974	-279.4630304	0	Fatty acid activation (endoplasmic reticular)	279.4630304
1029	MAR02975	-279.4630304	0	Fatty acid activation (endoplasmic reticular)	279.4630304
1030	MAR02976	-279.4630304	0	Fatty acid activation (endoplasmic reticular)	279.4630304
1031	MAR02977	-279.4630304	0	Fatty acid activation (endoplasmic reticular)	279.4630304
1032	MAR02978	-279.4630304	0	Fatty acid activation (endoplasmic reticular)	279.4630304
1033	MAR02979	-279.4630304	0	Fatty acid activation (endoplasmic reticular)	279.4630304
1034	MAR02980	-279.4630304	0	Fatty acid activation (endoplasmic reticular)	279.4630304
1037	MAR02983	-279.4630304	0	Fatty acid activation (endoplasmic reticular)	279.4630304
1038	MAR02984	-279.4630304	0	Fatty acid activation (endoplasmic reticular)	279.4630304
1039	MAR02985	-279.4630304	0	Fatty acid activation (endoplasmic reticular)	279.4630304
1040	MAR02986	0	279.4630304	Fatty acid activation (endoplasmic reticular)	279.4630304
1041	MAR02987	0	279.4630304	Fatty acid activation (endoplasmic reticular)	279.4630304
1042	MAR02988	-279.4630304	0	Fatty acid activation (endoplasmic reticular)	279.4630304
1043	MAR02989	0	279.4630304	Fatty acid activation (endoplasmic reticular)	279.4630304
1044	MAR02990	0	279.4630304	Fatty acid activation (endoplasmic reticular)	279.4630304
1045	MAR02991	-279.4630304	0	Fatty acid activation (endoplasmic reticular)	279.4630304
1046	MAR02992	-279.4630304	0	Fatty acid activation (endoplasmic reticular)	279.4630304
1047	MAR02994	-279.4630304	0	Fatty acid activation (endoplasmic reticular)	279.4630304
1048	MAR02996	0	279.4630304	Fatty acid activation (endoplasmic reticular)	279.4630304
1049	MAR02998	-279.4630304	0	Fatty acid activation (endoplasmic reticular)	279.4630304
1050	MAR02999	0	279.4630304	Fatty acid activation (endoplasmic reticular)	279.4630304
1051	MAR03000	0	279.4630304	Fatty acid activation (endoplasmic reticular)	279.4630304
1052	MAR03001	0	279.4630304	Fatty acid activation (endoplasmic reticular)	279.4630304
1053	MAR03002	0	279.4630304	Fatty acid activation (endoplasmic reticular)	279.4630304
1054	MAR03003	0	279.4630304	Fatty acid activation (endoplasmic reticular)	279.4630304
2436	MAR03625	0	279.4630304	Formation and hydrolysis of cholesterol esters	279.4630304
2437	MAR03626	0	279.4630304	Formation and hydrolysis of cholesterol esters	279.4630304
2438	MAR03627	0	279.4630304	Formation and hydrolysis of cholesterol esters	279.4630304
2439	MAR03628	0	279.4630304	Formation and hydrolysis of cholesterol esters	279.4630304
2440	MAR03629	0	279.4630304	Formation and hydrolysis of cholesterol esters	279.4630304
2441	MAR03630	0	279.4630304	Formation and hydrolysis of cholesterol esters	279.4630304
2442	MAR03631	0	279.4630304	Formation and hydrolysis of cholesterol esters	279.4630304
2445	MAR03634	0	279.4630304	Formation and hydrolysis of cholesterol esters	279.4630304
2447	MAR03636	0	279.4630304	Formation and hydrolysis of cholesterol esters	279.4630304
2448	MAR03637	0	279.4630304	Formation and hydrolysis of cholesterol esters	279.4630304
2449	MAR03638	0	279.4630304	Formation and hydrolysis of cholesterol esters	279.4630304
2450	MAR03639	0	279.4630304	Formation and hydrolysis of cholesterol esters	279.4630304
2451	MAR03640	0	279.4630304	Formation and hydrolysis of cholesterol esters	279.4630304
2453	MAR03642	0	279.4630304	Formation and hydrolysis of cholesterol esters	279.4630304
2455	MAR03644	0	279.4630304	Formation and hydrolysis of cholesterol esters	279.4630304
2457	MAR03646	0	279.4630304	Formation and hydrolysis of cholesterol esters	279.4630304
2458	MAR03647	0	279.4630304	Formation and hydrolysis of cholesterol esters	279.4630304
2459	MAR03648	0	279.4630304	Formation and hydrolysis of cholesterol esters	279.4630304
2460	MAR03649	0	279.4630304	Formation and hydrolysis of cholesterol esters	279.4630304
2461	MAR03650	0	279.4630304	Formation and hydrolysis of cholesterol esters	279.4630304
2462	MAR03651	0	279.4630304	Formation and hydrolysis of cholesterol esters	279.4630304
2464	MAR03653	0	279.4630304	Formation and hydrolysis of cholesterol esters	279.4630304
2465	MAR03654	0	279.4630304	Formation and hydrolysis of cholesterol esters	279.4630304
2466	MAR03655	0	279.4630304	Formation and hydrolysis of cholesterol esters	279.4630304
2467	MAR03656	0	279.4630304	Formation and hydrolysis of cholesterol esters	279.4630304
2468	MAR03657	0	279.4630304	Formation and hydrolysis of cholesterol esters	279.4630304
2469	MAR03658	0	279.4630304	Formation and hydrolysis of cholesterol esters	279.4630304
2470	MAR03659	0	279.4630304	Formation and hydrolysis of cholesterol esters	279.4630304
2471	MAR03660	0	279.4630304	Formation and hydrolysis of cholesterol esters	279.4630304
2472	MAR03661	0	279.4630304	Formation and hydrolysis of cholesterol esters	279.4630304
2473	MAR03662	0	279.4630304	Formation and hydrolysis of cholesterol esters	279.4630304
2474	MAR03663	0	279.4630304	Formation and hydrolysis of cholesterol esters	279.4630304
2475	MAR03664	0	279.4630304	Formation and hydrolysis of cholesterol esters	279.4630304
2476	MAR03665	0	279.4630304	Formation and hydrolysis of cholesterol esters	279.4630304
2477	MAR03666	0	279.4630304	Formation and hydrolysis of cholesterol esters	279.4630304
2478	MAR03667	0	279.4630304	Formation and hydrolysis of cholesterol esters	279.4630304
2479	MAR03668	0	279.4630304	Formation and hydrolysis of cholesterol esters	279.4630304
2480	MAR03669	0	279.4630304	Formation and hydrolysis of cholesterol esters	279.4630304
2481	MAR03670	0	279.4630304	Formation and hydrolysis of cholesterol esters	279.4630304
2484	MAR03673	0	279.4630304	Formation and hydrolysis of cholesterol esters	279.4630304
2485	MAR03674	0	279.4630304	Formation and hydrolysis of cholesterol esters	279.4630304
2486	MAR03675	0	279.4630304	Formation and hydrolysis of cholesterol esters	279.4630304
2487	MAR03676	0	279.4630304	Formation and hydrolysis of cholesterol esters	279.4630304
2488	MAR03677	0	279.4630304	Formation and hydrolysis of cholesterol esters	279.4630304
2489	MAR03678	0	279.4630304	Formation and hydrolysis of cholesterol esters	279.4630304
2490	MAR03679	0	279.4630304	Formation and hydrolysis of cholesterol esters	279.4630304
2491	MAR03680	0	279.4630304	Formation and hydrolysis of cholesterol esters	279.4630304
2492	MAR03681	0	279.4630304	Formation and hydrolysis of cholesterol esters	279.4630304
2493	MAR03682	0	279.4630304	Formation and hydrolysis of cholesterol esters	279.4630304
2495	MAR03684	0	279.4630304	Formation and hydrolysis of cholesterol esters	279.4630304
2496	MAR03685	0	279.4630304	Formation and hydrolysis of cholesterol esters	279.4630304
2497	MAR03686	0	279.4630304	Formation and hydrolysis of cholesterol esters	279.4630304
2498	MAR03687	0	279.4630304	Formation and hydrolysis of cholesterol esters	279.4630304
2499	MAR03688	0	279.4630304	Formation and hydrolysis of cholesterol esters	279.4630304
2500	MAR03689	0	279.4630304	Formation and hydrolysis of cholesterol esters	279.4630304
2501	MAR03690	0	279.4630304	Formation and hydrolysis of cholesterol esters	279.4630304
2504	MAR03693	0	279.4630304	Formation and hydrolysis of cholesterol esters	279.4630304
2506	MAR03695	0	279.4630304	Formation and hydrolysis of cholesterol esters	279.4630304
2507	MAR03696	0	279.4630304	Formation and hydrolysis of cholesterol esters	279.4630304
2508	MAR03697	0	279.4630304	Formation and hydrolysis of cholesterol esters	279.4630304
2509	MAR03698	0	279.4630304	Formation and hydrolysis of cholesterol esters	279.4630304
2510	MAR03699	0	279.4630304	Formation and hydrolysis of cholesterol esters	279.4630304
2512	MAR03701	0	279.4630304	Formation and hydrolysis of cholesterol esters	279.4630304
2513	MAR03703	0	279.4630304	Formation and hydrolysis of cholesterol esters	279.4630304
2515	MAR03705	0	279.4630304	Formation and hydrolysis of cholesterol esters	279.4630304
2516	MAR03706	0	279.4630304	Formation and hydrolysis of cholesterol esters	279.4630304
2517	MAR03707	0	279.4630304	Formation and hydrolysis of cholesterol esters	279.4630304
2518	MAR03708	0	279.4630304	Formation and hydrolysis of cholesterol esters	279.4630304
2519	MAR03709	0	279.4630304	Formation and hydrolysis of cholesterol esters	279.4630304
2520	MAR03710	0	279.4630304	Formation and hydrolysis of cholesterol esters	279.4630304
2522	MAR03712	0	279.4630304	Formation and hydrolysis of cholesterol esters	279.4630304
2523	MAR03713	0	279.4630304	Formation and hydrolysis of cholesterol esters	279.4630304
2524	MAR03714	0	279.4630304	Formation and hydrolysis of cholesterol esters	279.4630304
2525	MAR03715	0	279.4630304	Formation and hydrolysis of cholesterol esters	279.4630304
2526	MAR03716	0	279.4630304	Formation and hydrolysis of cholesterol esters	279.4630304
2527	MAR03717	0	279.4630304	Formation and hydrolysis of cholesterol esters	279.4630304
2528	MAR03718	0	279.4630304	Formation and hydrolysis of cholesterol esters	279.4630304
2529	MAR03719	0	279.4630304	Formation and hydrolysis of cholesterol esters	279.4630304
2530	MAR03720	0	279.4630304	Formation and hydrolysis of cholesterol esters	279.4630304
2531	MAR03721	0	279.4630304	Formation and hydrolysis of cholesterol esters	279.4630304
2532	MAR03722	0	279.4630304	Formation and hydrolysis of cholesterol esters	279.4630304
2533	MAR03723	0	279.4630304	Formation and hydrolysis of cholesterol esters	279.4630304
2534	MAR03724	0	279.4630304	Formation and hydrolysis of cholesterol esters	279.4630304
2535	MAR03725	0	279.4630304	Formation and hydrolysis of cholesterol esters	279.4630304
2536	MAR03726	0	279.4630304	Formation and hydrolysis of cholesterol esters	279.4630304
2537	MAR03727	0	279.4630304	Formation and hydrolysis of cholesterol esters	279.4630304
2538	MAR03728	0	279.4630304	Formation and hydrolysis of cholesterol esters	279.4630304
2539	MAR03729	0	279.4630304	Formation and hydrolysis of cholesterol esters	279.4630304
2540	MAR03732	0	279.4630304	Formation and hydrolysis of cholesterol esters	279.4630304
2541	MAR03733	0	279.4630304	Formation and hydrolysis of cholesterol esters	279.4630304
2542	MAR03734	0	279.4630304	Formation and hydrolysis of cholesterol esters	279.4630304
2543	MAR03735	0	279.4630304	Formation and hydrolysis of cholesterol esters	279.4630304
2544	MAR03736	0	279.4630304	Formation and hydrolysis of cholesterol esters	279.4630304
2545	MAR03737	0	279.4630304	Formation and hydrolysis of cholesterol esters	279.4630304
2546	MAR03738	0	279.4630304	Formation and hydrolysis of cholesterol esters	279.4630304
2547	MAR03739	0	279.4630304	Formation and hydrolysis of cholesterol esters	279.4630304
2548	MAR03740	0	279.4630304	Formation and hydrolysis of cholesterol esters	279.4630304
2549	MAR03741	0	279.4630304	Formation and hydrolysis of cholesterol esters	279.4630304
5168	MAR02306	0	279.4630304	Miscellaneous	279.4630304
5170	MAR02310	0	279.4630304	Fatty acid oxidation	279.4630304
1007	MAR02949	-279.4630304	0	Fatty acid activation (endoplasmic reticular)	279.4630304
1008	MAR02951	-279.4630304	0	Fatty acid activation (endoplasmic reticular)	279.4630304
1010	MAR02954	-279.4630304	0	Fatty acid activation (endoplasmic reticular)	279.4630304
1014	MAR02959	0	279.4630304	Fatty acid activation (endoplasmic reticular)	279.4630304
1019	MAR02965	-279.4630304	0	Fatty acid activation (endoplasmic reticular)	279.4630304
1026	MAR02972	-279.4630304	0	Fatty acid activation (endoplasmic reticular)	279.4630304
2443	MAR03632	0	279.4630304	Formation and hydrolysis of cholesterol esters	279.4630304
2444	MAR03633	0	279.4630304	Formation and hydrolysis of cholesterol esters	279.4630304
2446	MAR03635	0	279.4630304	Formation and hydrolysis of cholesterol esters	279.4630304
2452	MAR03641	0	279.4630304	Formation and hydrolysis of cholesterol esters	279.4630304
2456	MAR03645	0	279.4630304	Formation and hydrolysis of cholesterol esters	279.4630304
2463	MAR03652	0	279.4630304	Formation and hydrolysis of cholesterol esters	279.4630304
2502	MAR03691	0	279.4630304	Formation and hydrolysis of cholesterol esters	279.4630304
2503	MAR03692	0	279.4630304	Formation and hydrolysis of cholesterol esters	279.4630304
2505	MAR03694	0	279.4630304	Formation and hydrolysis of cholesterol esters	279.4630304
2511	MAR03700	0	279.4630304	Formation and hydrolysis of cholesterol esters	279.4630304
2514	MAR03704	0	279.4630304	Formation and hydrolysis of cholesterol esters	279.4630304
2521	MAR03711	0	279.4630304	Formation and hydrolysis of cholesterol esters	279.4630304
5003	MAR00749	0	285.7002511	Fatty acid biosynthesis	285.7002511
169	MAR04038	0	297.9255037	Purine metabolism	297.9255037
181	MAR04406	0	297.9255037	Purine metabolism	297.9255037
230	MAR04799	0	297.9255037	Purine metabolism	297.9255037
231	MAR04802	0	297.9255037	Purine metabolism	297.9255037
232	MAR04804	-297.9255037	0	Purine metabolism	297.9255037
233	MAR04808	0	297.9255037	Purine metabolism	297.9255037
234	MAR04810	0	297.9255037	Purine metabolism	297.9255037
235	MAR04812	-297.9255037	0	Purine metabolism	297.9255037
236	MAR04814	0	297.9255037	Purine metabolism	297.9255037
330	MAR04806	0	297.9255037	Nucleotide metabolism	297.9255037
753	MAR04536	0.001311034	300	Amino sugar and nucleotide sugar metabolism	299.998689
5428	MAR05365	0	328.7393934	Fatty acid oxidation	328.7393934
5404	MAR05242	0	328.7393941	Fatty acid oxidation	328.7393941
5407	MAR05298	0	328.7393941	Fatty acid oxidation	328.7393941
5410	MAR05306	0	328.7393941	Fatty acid oxidation	328.7393941
5412	MAR05312	0	328.7393941	Fatty acid oxidation	328.7393941
2862	MAR01312	0	333.3167661	Prostaglandin biosynthesis	333.3167661
1247	MAR02544	0	333.316767	Omega-3 fatty acid metabolism	333.316767
1248	MAR02545	-333.316767	0	Omega-3 fatty acid metabolism	333.316767
1550	MAR08557	0	333.316767	Eicosanoid metabolism	333.316767
176	MAR04086	0	333.3265202	Purine metabolism	333.3265202
5343	MAR04978	0	333.3333256	Fatty acid oxidation	333.3333256
5345	MAR04984	0	333.3333256	Fatty acid oxidation	333.3333256
5347	MAR04988	0	333.3333256	Fatty acid oxidation	333.3333256
5349	MAR05001	0	333.3333256	Fatty acid oxidation	333.3333256
5362	MAR05083	0	333.3333256	Fatty acid oxidation	333.3333256
5364	MAR05090	0	333.3333256	Fatty acid oxidation	333.3333256
5381	MAR05177	0	333.3333256	Fatty acid oxidation	333.3333256
5398	MAR05194	0	333.3333256	Fatty acid oxidation	333.3333256
5425	MAR05359	0	333.3333256	Fatty acid oxidation	333.3333256
5465	MAR06281	0	333.3333256	Fatty acid oxidation	333.3333256
5471	MAR06320	0	333.3333256	Fatty acid oxidation	333.3333256
5545	MAR08985	0	333.3333333	Pentose phosphate pathway	333.3333333
698	MAR04120	0	333.6921724	Glutathione metabolism	333.6921724
1036	MAR02982	-279.4630304	70.58507574	Fatty acid activation (endoplasmic reticular)	350.0481061
1683	MAR02609	-166.6664092	188.547986	Carnitine shuttle (mitochondrial)	355.2143952
1684	MAR02610	-188.547986	166.6664092	Carnitine shuttle (mitochondrial)	355.2143952
6020	MAR00205	0	366.7273392	Fatty acid biosynthesis	366.7273392
1282	MAR02380	0	378.4526213	Omega-6 fatty acid metabolism	378.4526213
4977	MAR00181	0	378.4526213	Fatty acid biosynthesis	378.4526213
1223	MAR02499	1.20E-05	399.918991	Omega-3 fatty acid metabolism	399.9189791
1224	MAR02501	1.20E-05	399.918991	Omega-3 fatty acid metabolism	399.9189791
1225	MAR02503	1.20E-05	399.918991	Omega-3 fatty acid metabolism	399.9189791
5041	MAR01001	0	399.9189791	Fatty acid oxidation	399.9189791
1227	MAR02510	0	399.9189791	Omega-3 fatty acid metabolism	399.9189791
1228	MAR02511	0	399.9189791	Omega-3 fatty acid metabolism	399.9189791
1229	MAR02512	0	399.9189791	Omega-3 fatty acid metabolism	399.9189791
1230	MAR02513	0	399.9189791	Omega-3 fatty acid metabolism	399.9189791
5035	MAR00972	0	399.9189791	Fatty acid oxidation	399.9189791
1226	MAR02505	5.98E-06	399.9189858	Omega-3 fatty acid metabolism	399.9189799
1222	MAR02497	0	399.9189911	Omega-3 fatty acid metabolism	399.9189911
1218	MAR02486	0	399.9217558	Omega-3 fatty acid metabolism	399.9217558
1219	MAR02489	0	399.9217558	Omega-3 fatty acid metabolism	399.9217558
1220	MAR02491	0	399.9217558	Omega-3 fatty acid metabolism	399.9217558
1221	MAR02493	0	399.9217558	Omega-3 fatty acid metabolism	399.9217558
1306	MAR03452	0	399.9999908	Omega-6 fatty acid metabolism	399.9999908
1307	MAR03453	0	399.9999908	Omega-6 fatty acid metabolism	399.9999908
1308	MAR03454	0	399.9999908	Omega-6 fatty acid metabolism	399.9999908
1309	MAR03455	-399.9999908	0	Omega-6 fatty acid metabolism	399.9999908
1310	MAR03456	0	399.9999908	Omega-6 fatty acid metabolism	399.9999908
1311	MAR03457	0	399.9999908	Omega-6 fatty acid metabolism	399.9999908
1312	MAR03458	0	399.9999908	Omega-6 fatty acid metabolism	399.9999908
1658	MAR02742	-399.9999908	0	Carnitine shuttle (cytosolic)	399.9999908
1760	MAR02745	0	399.9999908	Carnitine shuttle (mitochondrial)	399.9999908
2203	MAR03275	0	399.9999908	Beta oxidation of di-unsaturated fatty acids (n-6) (mitochondrial)	399.9999908
2204	MAR03277	0	399.9999908	Beta oxidation of di-unsaturated fatty acids (n-6) (mitochondrial)	399.9999908
2205	MAR03278	0	399.9999908	Beta oxidation of di-unsaturated fatty acids (n-6) (mitochondrial)	399.9999908
2206	MAR03279	0	399.9999908	Beta oxidation of di-unsaturated fatty acids (n-6) (mitochondrial)	399.9999908
2207	MAR03280	0	399.9999908	Beta oxidation of di-unsaturated fatty acids (n-6) (mitochondrial)	399.9999908
2208	MAR03281	0	399.9999908	Beta oxidation of di-unsaturated fatty acids (n-6) (mitochondrial)	399.9999908
2209	MAR03282	0	399.9999908	Beta oxidation of di-unsaturated fatty acids (n-6) (mitochondrial)	399.9999908
2210	MAR03283	0	399.9999908	Beta oxidation of di-unsaturated fatty acids (n-6) (mitochondrial)	399.9999908
2211	MAR03284	0	399.9999908	Beta oxidation of di-unsaturated fatty acids (n-6) (mitochondrial)	399.9999908
2212	MAR03285	0	399.9999908	Beta oxidation of di-unsaturated fatty acids (n-6) (mitochondrial)	399.9999908
2213	MAR03286	0	399.9999908	Beta oxidation of di-unsaturated fatty acids (n-6) (mitochondrial)	399.9999908
2214	MAR03287	0	399.9999908	Beta oxidation of di-unsaturated fatty acids (n-6) (mitochondrial)	399.9999908
2215	MAR03288	0	399.9999908	Beta oxidation of di-unsaturated fatty acids (n-6) (mitochondrial)	399.9999908
2216	MAR03290	0	399.9999908	Beta oxidation of di-unsaturated fatty acids (n-6) (mitochondrial)	399.9999908
2217	MAR03292	0	399.9999908	Beta oxidation of di-unsaturated fatty acids (n-6) (mitochondrial)	399.9999908
2218	MAR03293	0	399.9999908	Beta oxidation of di-unsaturated fatty acids (n-6) (mitochondrial)	399.9999908
2219	MAR03294	0	399.9999908	Beta oxidation of di-unsaturated fatty acids (n-6) (mitochondrial)	399.9999908
2220	MAR03296	0	399.9999908	Beta oxidation of di-unsaturated fatty acids (n-6) (mitochondrial)	399.9999908
5017	MAR00785	0	399.9999908	Fatty acid oxidation	399.9999908
5019	MAR00789	0	399.9999908	Fatty acid oxidation	399.9999908
5020	MAR00799	0	399.9999908	Fatty acid oxidation	399.9999908
5021	MAR00818	0	399.9999908	Fatty acid oxidation	399.9999908
5221	MAR03371	0	399.9999908	Fatty acid oxidation	399.9999908
5222	MAR03374	0	399.9999908	Fatty acid oxidation	399.9999908
5223	MAR03376	0	399.9999908	Fatty acid oxidation	399.9999908
5224	MAR03377	0	399.9999908	Fatty acid oxidation	399.9999908
5225	MAR03378	-399.9999908	0	Fatty acid oxidation	399.9999908
5226	MAR03379	0	399.9999908	Fatty acid oxidation	399.9999908
5227	MAR03380	0	399.9999908	Fatty acid oxidation	399.9999908
5228	MAR03381	0	399.9999908	Fatty acid oxidation	399.9999908
5294	MAR03997	0	399.9999908	Fatty acid oxidation	399.9999908
5295	MAR04003	0	399.9999908	Fatty acid oxidation	399.9999908
5341	MAR04970	0	399.9999908	Fatty acid oxidation	399.9999908
5359	MAR05072	0	399.9999908	Fatty acid oxidation	399.9999908
5360	MAR05075	0	399.9999908	Fatty acid oxidation	399.9999908
5378	MAR05123	0	399.9999908	Fatty acid oxidation	399.9999908
5395	MAR05191	0	399.9999908	Fatty acid oxidation	399.9999908
5399	MAR05195	0	399.9999908	Fatty acid oxidation	399.9999908
5401	MAR05208	0	399.9999908	Fatty acid oxidation	399.9999908
5402	MAR05229	0	399.9999908	Fatty acid oxidation	399.9999908
5409	MAR05302	0	399.9999908	Fatty acid oxidation	399.9999908
5422	MAR05356	0	399.9999908	Fatty acid oxidation	399.9999908
5424	MAR05358	0	399.9999908	Fatty acid oxidation	399.9999908
1618	MAR02602	-199.9999307	215.9868767	Carnitine shuttle (cytosolic)	415.9868074
1679	MAR02603	-199.9999307	215.9868767	Carnitine shuttle (mitochondrial)	415.9868074
1680	MAR02604	-215.9868767	199.9999307	Carnitine shuttle (mitochondrial)	415.9868074
2221	MAR03298	-428.5705369	0	Beta oxidation of di-unsaturated fatty acids (n-6) (mitochondrial)	428.5705369
741	MAR04158	0.000977521	432.9991858	Amino sugar and nucleotide sugar metabolism	432.9982082
756	MAR04631	0.000977521	432.9991858	Amino sugar and nucleotide sugar metabolism	432.9982082
5043	MAR01009	0	433.0192869	Fatty acid oxidation	433.0192869
34	MAR04122	1.37E-05	433.0347273	Starch and sucrose metabolism	433.0347136
4976	MAR00152	0	436.8588914	Fatty acid biosynthesis	436.8588914
1277	MAR02368	0	436.8588917	Omega-6 fatty acid metabolism	436.8588917
3315	MAR06569	0	457.9560263	Inositol phosphate metabolism	457.9560263
3316	MAR06570	0	457.9560263	Inositol phosphate metabolism	457.9560263
3338	MAR08801	0	457.9580031	Inositol phosphate metabolism	457.9580031
3339	MAR08802	0	457.9580031	Inositol phosphate metabolism	457.9580031
3419	MAR08758	0	458.6737011	Folate metabolism	458.6737011
3324	MAR06581	0	462.0716077	Inositol phosphate metabolism	462.0716077
3327	MAR06585	0	462.0716077	Inositol phosphate metabolism	462.0716077
5215	MAR03004	0	462.0716077	Phosphatidylinositol phosphate metabolism	462.0716077
5279	MAR03776	0	462.0716077	Phosphatidylinositol phosphate metabolism	462.0716077
6029	MAR02403	5.98E-06	476.9398961	Omega-6 fatty acid metabolism	476.9398901
1290	MAR02408	0	476.9398901	Omega-6 fatty acid metabolism	476.9398901
1291	MAR02409	0	476.9398901	Omega-6 fatty acid metabolism	476.9398901
1292	MAR02410	0	476.9398901	Omega-6 fatty acid metabolism	476.9398901
5040	MAR00982	0	476.9398901	Fatty acid oxidation	476.9398901
455	MAR04075	0	481.6581199	Arginine and proline metabolism	481.6581199
474	MAR06938	-481.6581199	0	Arginine and proline metabolism	481.6581199
128	MAR01434	-483.6958945	-0.006583936	Butanoate metabolism	483.6893106
2311	MAR01445	0.006583936	483.6958945	Cholesterol biosynthesis 1 (Bloch pathway)	483.6893106
2312	MAR01448	-483.6958945	-0.006583936	Cholesterol biosynthesis 1 (Bloch pathway)	483.6893106
2358	MAR01451	0.006583936	483.6958945	Cholesterol metabolism	483.6893106
2310	MAR01440	0.006583936	483.6958946	Cholesterol biosynthesis 1 (Bloch pathway)	483.6893106
2357	MAR01437	0.006583936	483.6958946	Cholesterol metabolism	483.6893106
3370	MAR04338	0	487.851628	Folate metabolism	487.851628
2883	MAR01390	0	499.9751492	Prostaglandin biosynthesis	499.9751492
2886	MAR01394	-499.9751492	0	Prostaglandin biosynthesis	499.9751492
28	MAR04521	0	499.9751625	Glycolysis / Gluconeogenesis	499.9751625
414	MAR08487	0	499.9897802	Nucleotide metabolism	499.9897802
277	MAR04211	0	499.9897802	Pyrimidine metabolism	499.9897802
5033	MAR00968	0	499.9999716	Fatty acid oxidation	499.9999716
3458	MAR04744	6.44E-06	500	Porphyrin metabolism	499.9999936
1930	MAR00679	0	499.999998	Acylglycerides metabolism	499.999998
1931	MAR00680	0	499.999998	Acylglycerides metabolism	499.999998
1932	MAR00681	0	499.999998	Acylglycerides metabolism	499.999998
1933	MAR00682	0	499.999998	Acylglycerides metabolism	499.999998
1934	MAR00683	0	499.999998	Acylglycerides metabolism	499.999998
1935	MAR00684	0	499.999998	Acylglycerides metabolism	499.999998
2625	MAR00453	-499.999998	0	Glycerolipid metabolism	499.999998
2626	MAR00456	0	499.999998	Glycerolipid metabolism	499.999998
2698	MAR00450	0	499.999998	Glycerophospholipid metabolism	499.999998
2744	MAR00645	0	499.999998	Glycerophospholipid metabolism	499.999998
2745	MAR00646	0	499.999998	Glycerophospholipid metabolism	499.999998
2735	MAR00633	0	500.0000742	Glycerophospholipid metabolism	500.0000742
2737	MAR00635	0	500.0000742	Glycerophospholipid metabolism	500.0000742
1936	MAR07588	0.00672196	500.0101571	Acylglycerides metabolism	500.0034352
2752	MAR07591	-500.0101571	-0.00672196	Glycerophospholipid metabolism	500.0034352
448	MAR03833	0	500.5382586	Arginine and proline metabolism	500.5382586
446	MAR03819	-500.5382586	0	Arginine and proline metabolism	500.5382586
449	MAR03835	0	500.5382586	Arginine and proline metabolism	500.5382586
462	MAR04776	0.015871856	500.5738854	Arginine and proline metabolism	500.5580135
710	MAR04079	0	510.7108995	Beta-alanine metabolism	510.7108995
711	MAR04330	-510.7108995	0	Beta-alanine metabolism	510.7108995
716	MAR07993	0	510.7109001	Beta-alanine metabolism	510.7109001
456	MAR04077	0	510.7109001	Arginine and proline metabolism	510.7109001
709	MAR04078	0	510.7109001	Beta-alanine metabolism	510.7109001
522	MAR05392	0	516.9306274	Glycine, serine and threonine metabolism	516.9306274
523	MAR05393	0	516.9306274	Glycine, serine and threonine metabolism	516.9306274
2087	MAR03143	0	519.9990271	Beta oxidation of even-chain fatty acids (mitochondrial)	519.9990271
2088	MAR03144	0	519.9990271	Beta oxidation of even-chain fatty acids (mitochondrial)	519.9990271
2089	MAR03146	0	519.9990271	Beta oxidation of even-chain fatty acids (mitochondrial)	519.9990271
5339	MAR04967	0	519.9990271	Fatty acid oxidation	519.9990271
5351	MAR05019	0	519.9990271	Fatty acid oxidation	519.9990271
5352	MAR05024	0	519.9990271	Fatty acid oxidation	519.9990271
454	MAR04073	0	520.8210929	Arginine and proline metabolism	520.8210929
471	MAR05384	0	520.8210929	Arginine and proline metabolism	520.8210929
678	MAR05385	0	520.8210929	Cysteine and methionine metabolism	520.8210929
679	MAR05386	0	520.8210929	Cysteine and methionine metabolism	520.8210929
680	MAR05387	0	520.8210929	Cysteine and methionine metabolism	520.8210929
681	MAR05389	0	520.8210929	Cysteine and methionine metabolism	520.8210929
6008	MAR08607	0	520.8210929	Arginine and proline metabolism	520.8210929
4969	MAR00145	0	522.0764968	Fatty acid biosynthesis	522.0764968
1212	MAR02472	0	522.0764968	Omega-3 fatty acid metabolism	522.0764968
5185	MAR02366	0	529.289719	Miscellaneous	529.289719
1981	MAR03102	0	529.289719	Beta oxidation of even-chain fatty acids (peroxisomal)	529.289719
1982	MAR03103	0	529.289719	Beta oxidation of even-chain fatty acids (peroxisomal)	529.289719
1983	MAR03104	0	529.289719	Beta oxidation of even-chain fatty acids (peroxisomal)	529.289719
2364	MAR03105	0	529.289719	Cholesterol metabolism	529.289719
5458	MAR05449	0	529.2897191	Fatty acid oxidation	529.2897191
130	MAR03163	0	529.2897194	Butanoate metabolism	529.2897194
3306	MAR06560	0	534.2820307	Inositol phosphate metabolism	534.2820307
3305	MAR06559	0	534.2820309	Inositol phosphate metabolism	534.2820309
5038	MAR00977	0	556.1031219	Fatty acid oxidation	556.1031219
3638	MAR03984	2.84E-05	562.5	Miscellaneous	562.4999716
1770	MAR02766	-563.4263098	0	Carnitine shuttle (mitochondrial)	563.4263098
5032	MAR00965	0	563.4263098	Fatty acid oxidation	563.4263098
1663	MAR02762	0	563.4263098	Carnitine shuttle (cytosolic)	563.4263098
1288	MAR02399	6.87E-05	563.526008	Omega-6 fatty acid metabolism	563.5259393
1289	MAR02401	6.87E-05	563.526008	Omega-6 fatty acid metabolism	563.5259393
1293	MAR02411	0	563.5259961	Omega-6 fatty acid metabolism	563.5259961
1235	MAR02522	0	563.526014	Omega-3 fatty acid metabolism	563.526014
1236	MAR02524	0	563.526014	Omega-3 fatty acid metabolism	563.526014
1231	MAR02515	5.98E-06	563.52602	Omega-3 fatty acid metabolism	563.526014
1232	MAR02516	5.98E-06	563.52602	Omega-3 fatty acid metabolism	563.526014
1233	MAR02518	5.98E-06	563.52602	Omega-3 fatty acid metabolism	563.526014
1234	MAR02520	5.98E-06	563.52602	Omega-3 fatty acid metabolism	563.526014
240	MAR06603	0	585.2678752	Purine metabolism	585.2678752
1851	MAR02857	-633.3878785	0	Carnitine shuttle (endoplasmic reticular)	633.3878785
1852	MAR02859	0	633.3878785	Carnitine shuttle (endoplasmic reticular)	633.3878785
1873	MAR02884	0	633.3878785	Carnitine shuttle (endoplasmic reticular)	633.3878785
1874	MAR02886	-633.3878785	0	Carnitine shuttle (endoplasmic reticular)	633.3878785
5173	MAR02314	0	633.3878785	Fatty acid oxidation	633.3878785
3357	MAR08822	0	641.1384369	Inositol phosphate metabolism	641.1384369
3307	MAR06561	0	641.1384375	Inositol phosphate metabolism	641.1384375
3308	MAR06562	0	641.1384375	Inositol phosphate metabolism	641.1384375
2729	MAR00623	0	641.1402396	Glycerophospholipid metabolism	641.1402396
5540	MAR08968	0	642.4441472	Vitamin B2 metabolism	642.4441472
119	MAR03212	0	649.5283409	Propanoate metabolism	649.5283409
125	MAR04497	0	649.5283413	Propanoate metabolism	649.5283413
126	MAR04741	0	649.5283413	Propanoate metabolism	649.5283413
582	MAR03211	0	649.5283413	Valine, leucine, and isoleucine metabolism	649.5283413
714	MAR04735	0	649.5283413	Beta-alanine metabolism	649.5283413
5044	MAR01036	0	666.2091188	Fatty acid biosynthesis	666.2091188
871	MAR03851	0	666.633533	Sulfur metabolism	666.633533
872	MAR03861	0	666.633533	Sulfur metabolism	666.633533
676	MAR04189	0	666.6335339	Cysteine and methionine metabolism	666.6335339
3204	MAR03908	0	666.6335348	Bile acid biosynthesis	666.6335348
5542	MAR08971	0	666.6666667	Pentose phosphate pathway	666.6666667
5467	MAR06283	0	673.5302644	Fatty acid oxidation	673.5302644
2095	MAR03157	0	673.5302651	Beta oxidation of even-chain fatty acids (mitochondrial)	673.5302651
2096	MAR03158	0	673.5302651	Beta oxidation of even-chain fatty acids (mitochondrial)	673.5302651
2097	MAR03160	0	673.5302651	Beta oxidation of even-chain fatty acids (mitochondrial)	673.5302651
5463	MAR06279	0	673.5302651	Fatty acid oxidation	673.5302651
5464	MAR06280	0	673.562015	Fatty acid oxidation	673.562015
1978	MAR03099	0	673.562015	Beta oxidation of even-chain fatty acids (peroxisomal)	673.562015
1979	MAR03100	0	673.562015	Beta oxidation of even-chain fatty acids (peroxisomal)	673.562015
1980	MAR03101	0	673.562015	Beta oxidation of even-chain fatty acids (peroxisomal)	673.562015
5468	MAR06284	0	673.562015	Fatty acid oxidation	673.562015
933	MAR00156	0	673.562015	Fatty acid activation (cytosolic)	673.562015
1977	MAR03098	0	673.5620155	Beta oxidation of even-chain fatty acids (peroxisomal)	673.5620155
121	MAR04282	0	678.8491895	Propanoate metabolism	678.8491895
265	MAR04034	8.08E-05	690.3782265	Pyrimidine metabolism	690.3781457
267	MAR04050	-690.3782265	-8.08E-05	Pyrimidine metabolism	690.3781457
293	MAR04608	-690.3782265	-8.08E-05	Pyrimidine metabolism	690.3781457
266	MAR04036	0	690.3781458	Pyrimidine metabolism	690.3781458
290	MAR04577	-690.3781458	0	Pyrimidine metabolism	690.3781458
294	MAR04575	0	690.3781458	Pyrimidine metabolism	690.3781458
492	MAR04285	0	695.6427559	Alanine, aspartate and glutamate metabolism	695.6427559
439	MAR04693	0	695.6427559	Alanine, aspartate and glutamate metabolism	695.6427559
490	MAR08606	0	695.6427559	Arginine and proline metabolism	695.6427559
713	MAR04689	0	695.6427559	Beta-alanine metabolism	695.6427559
438	MAR04287	0	695.6427559	Alanine, aspartate and glutamate metabolism	695.6427559
457	MAR04212	0	698.8104919	Arginine and proline metabolism	698.8104919
1187	MAR02296	1.79E-05	706.9204183	Fatty acid desaturation (even-chain)	706.9204004
959	MAR00271	-706.9204004	0	Fatty acid activation (cytosolic)	706.9204004
1572	MAR00272	0	706.9204004	Acyl-CoA hydrolysis	706.9204004
669	MAR03877	0.160479359	730.5876192	Cysteine and methionine metabolism	730.4271398
672	MAR03917	0.160479359	730.5876192	Cysteine and methionine metabolism	730.4271398
668	MAR03875	0.160479359	730.7354522	Cysteine and methionine metabolism	730.5749728
1662	MAR02759	0.000415342	752.5260124	Carnitine shuttle (cytosolic)	752.525597
1768	MAR02761	-752.525597	0	Carnitine shuttle (mitochondrial)	752.525597
2193	MAR03229	0	752.525597	Beta oxidation of unsaturated fatty acids (n-9) (mitochondrial)	752.525597
5030	MAR00930	0	752.5255988	Fatty acid oxidation	752.5255988
5002	MAR00747	0.000436259	752.5261331	Fatty acid biosynthesis	752.5256968
5001	MAR00745	0	752.525761	Fatty acid biosynthesis	752.525761
5420	MAR05345	0	752.5258243	Fatty acid oxidation	752.5258243
5191	MAR02381	0	752.5258243	Fatty acid oxidation	752.5258243
5498	MAR06598	0	752.5258243	Fatty acid oxidation	752.5258243
5499	MAR06599	0	752.5258243	Fatty acid oxidation	752.5258243
5500	MAR06600	0	752.5258243	Fatty acid oxidation	752.5258243
1184	MAR02293	0.000379485	752.5262039	Fatty acid desaturation (even-chain)	752.5258244
2161	MAR03244	0	752.5258244	Beta oxidation of unsaturated fatty acids (n-7) (mitochondrial)	752.5258244
2162	MAR03245	0	752.5258244	Beta oxidation of unsaturated fatty acids (n-7) (mitochondrial)	752.5258244
2163	MAR03246	0	752.5258244	Beta oxidation of unsaturated fatty acids (n-7) (mitochondrial)	752.5258244
2164	MAR03247	0	752.5258244	Beta oxidation of unsaturated fatty acids (n-7) (mitochondrial)	752.5258244
2190	MAR03226	0	752.5258244	Beta oxidation of unsaturated fatty acids (n-9) (mitochondrial)	752.5258244
2191	MAR03227	0	752.5258244	Beta oxidation of unsaturated fatty acids (n-9) (mitochondrial)	752.5258244
2192	MAR03228	0	752.5258244	Beta oxidation of unsaturated fatty acids (n-9) (mitochondrial)	752.5258244
4971	MAR00147	0	752.5258318	Fatty acid biosynthesis	752.5258318
5000	MAR00743	0	752.5264701	Fatty acid biosynthesis	752.5264701
1185	MAR02294	0	752.5281682	Fatty acid desaturation (even-chain)	752.5281682
1183	MAR02292	0	752.5281682	Fatty acid desaturation (even-chain)	752.5281682
5143	MAR02128	0	752.5281682	Miscellaneous	752.5281682
4970	MAR00146	0	752.5281682	Fatty acid biosynthesis	752.5281682
1632	MAR02657	-0.045624558	752.5281622	Carnitine shuttle (cytosolic)	752.5737868
5473	MAR06329	0	755.3931314	Fatty acid oxidation	755.3931314
2091	MAR03150	0	755.3931314	Beta oxidation of even-chain fatty acids (mitochondrial)	755.3931314
2092	MAR03151	0	755.3931314	Beta oxidation of even-chain fatty acids (mitochondrial)	755.3931314
2093	MAR03153	0	755.3931314	Beta oxidation of even-chain fatty acids (mitochondrial)	755.3931314
3646	MAR09488	0	775.3959411	Isolated	775.3959411
3647	MAR09489	0	775.3959411	Isolated	775.3959411
5244	MAR03483	-500	277.7640635	Fatty acid oxidation	777.7640635
3287	MAR06540	0	801.4230461	Inositol phosphate metabolism	801.4230461
3285	MAR00663	0	801.4265058	Inositol phosphate metabolism	801.4265058
3286	MAR04308	0	801.4265059	Inositol phosphate metabolism	801.4265059
541	MAR04599	0	823.6972905	Lysine metabolism	823.6972905
546	MAR06415	0	823.6972905	Lysine metabolism	823.6972905
543	MAR04668	0	823.6972905	Lysine metabolism	823.6972905
545	MAR04739	0	823.6972905	Lysine metabolism	823.6972905
607	MAR04243	0	823.6972905	Phenylalanine, tyrosine and tryptophan biosynthesis	823.6972905
538	MAR04288	0	823.6972906	Lysine metabolism	823.6972906
606	MAR04242	0	823.6972906	Phenylalanine, tyrosine and tryptophan biosynthesis	823.6972906
537	MAR04239	0	823.6972906	Lysine metabolism	823.6972906
542	MAR04667	0	823.6972906	Lysine metabolism	823.6972906
935	MAR00168	0	825.5607714	Fatty acid activation (cytosolic)	825.5607714
1973	MAR03094	0	825.560772	Beta oxidation of even-chain fatty acids (peroxisomal)	825.560772
1974	MAR03095	0	825.560772	Beta oxidation of even-chain fatty acids (peroxisomal)	825.560772
1975	MAR03096	0	825.560772	Beta oxidation of even-chain fatty acids (peroxisomal)	825.560772
1976	MAR03097	0	825.560772	Beta oxidation of even-chain fatty acids (peroxisomal)	825.560772
5474	MAR06344	0	825.560772	Fatty acid oxidation	825.560772
892	MAR04209	0	834.872456	Tricarboxylic acid cycle and glyoxylate/dicarboxylate metabolism	834.872456
907	MAR06411	0	834.872456	Tricarboxylic acid cycle and glyoxylate/dicarboxylate metabolism	834.872456
908	MAR06413	0	834.872456	Tricarboxylic acid cycle and glyoxylate/dicarboxylate metabolism	834.872456
909	MAR06414	0	834.872456	Tricarboxylic acid cycle and glyoxylate/dicarboxylate metabolism	834.872456
906	MAR05297	0	834.8724564	Tricarboxylic acid cycle and glyoxylate/dicarboxylate metabolism	834.8724564
1035	MAR02981	-207.1097269	633.3878785	Fatty acid activation (endoplasmic reticular)	840.4976054
459	MAR04423	0	842.6020172	Arginine and proline metabolism	842.6020172
558	MAR03164	0	856.8881909	Tryptophan metabolism	856.8881909
559	MAR03166	0	856.8881909	Tryptophan metabolism	856.8881909
560	MAR03885	0	856.8881909	Tryptophan metabolism	856.8881909
581	MAR03208	0	894.3919486	Valine, leucine, and isoleucine metabolism	894.3919486
583	MAR03213	0	894.3919486	Valine, leucine, and isoleucine metabolism	894.3919486
584	MAR03215	0	894.3919488	Valine, leucine, and isoleucine metabolism	894.3919488
930	MAR03982	0	919.9735308	ROS detoxification	919.9735308
1696	MAR02635	-192.0044976	752.5255947	Carnitine shuttle (mitochondrial)	944.5300922
937	MAR00174	0	950.921842	Fatty acid activation (cytosolic)	950.921842
1766	MAR02758	-752.5255969	199.9999954	Carnitine shuttle (mitochondrial)	952.5255923
406	MAR08474	0	954.7052358	Nucleotide metabolism	954.7052358
163	MAR04081	0	954.7052358	Purine metabolism	954.7052358
51	MAR04128	-966.4862026	0	Galactose metabolism	966.4862026
426	MAR03870	0	989.9563529	Alanine, aspartate and glutamate metabolism	989.9563529
693	MAR03869	0	989.9563529	Glutathione metabolism	989.9563529
699	MAR04121	0	989.9563529	Glutathione metabolism	989.9563529
4972	MAR00148	0	999.9502982	Fatty acid biosynthesis	999.9502982
565	MAR08566	0	999.9502983	Tryptophan metabolism	999.9502983
3499	MAR04548	0	999.9502983	Serotonin and melatonin biosynthesis	999.9502983
1186	MAR02295	0	999.9502983	Fatty acid desaturation (even-chain)	999.9502983
2559	MAR00754	0	999.9502983	Sphingolipid metabolism	999.9502983
4936	MAR00103	0	999.9502983	Fatty acid oxidation	999.9502983
5171	MAR02312	0	999.9502983	Fatty acid oxidation	999.9502983
5028	MAR00923	0	999.9503009	Fatty acid oxidation	999.9503009
1182	MAR02287	0	999.9503009	Fatty acid desaturation (even-chain)	999.9503009
1217	MAR02484	0	999.9505717	Omega-3 fatty acid metabolism	999.9505717
4978	MAR00186	0	999.9505743	Fatty acid biosynthesis	999.9505743
4968	MAR00144	0	999.9506296	Fatty acid biosynthesis	999.9506296
5142	MAR02126	0	999.9506296	Miscellaneous	999.9506296
1181	MAR02286	0	999.9506322	Fatty acid desaturation (even-chain)	999.9506322
3242	MAR03992	0	999.9529678	Nicotinate and nicotinamide metabolism	999.9529678
435	MAR04118	0	999.9535566	Alanine, aspartate and glutamate metabolism	999.9535566
692	MAR03868	0	999.9535566	Glutathione metabolism	999.9535566
697	MAR04116	1.88E-06	999.9535585	Glutathione metabolism	999.9535566
929	MAR03980	0	999.9535566	ROS detoxification	999.9535566
924	MAR06914	0	999.9557249	Oxidative phosphorylation	999.9557249
3508	MAR04208	0	999.9795605	Thiamine metabolism	999.9795605
3505	MAR04204	1.61E-06	999.9795621	Thiamine metabolism	999.9795605
580	MAR03206	3.82E-05	999.9829251	Valine, leucine, and isoleucine metabolism	999.9828869
588	MAR03778	3.82E-05	999.9829251	Valine, leucine, and isoleucine metabolism	999.9828869
592	MAR06419	3.82E-05	999.9829251	Valine, leucine, and isoleucine metabolism	999.9828869
593	MAR06420	3.82E-05	999.9829251	Valine, leucine, and isoleucine metabolism	999.9828869
734	MAR03785	3.82E-05	999.9829251	Valine, leucine, and isoleucine metabolism	999.9828869
738	MAR03823	3.82E-05	999.9829251	Valine, leucine, and isoleucine metabolism	999.9828869
27	MAR04396	-1000	-0.015972174	Glycolysis / Gluconeogenesis	999.9840278
2562	MAR00761	0	999.9840278	Sphingolipid metabolism	999.9840278
2563	MAR00762	0	999.9840278	Sphingolipid metabolism	999.9840278
530	MAR04428	0	999.9904931	Histidine metabolism	999.9904931
334	MAR07161	0.004370112	1000	Nucleotide metabolism	999.9956299
335	MAR07162	0	999.9956299	Nucleotide metabolism	999.9956299
337	MAR07164	0	999.9956299	Nucleotide metabolism	999.9956299
1626	MAR02633	-0.045627827	999.9502923	Carnitine shuttle (cytosolic)	999.9959202
174	MAR04080	0	999.9978047	Purine metabolism	999.9978047
193	MAR04481	0	999.9978047	Purine metabolism	999.9978047
226	MAR04694	0	999.9978047	Purine metabolism	999.9978047
405	MAR08473	0	999.9978047	Nucleotide metabolism	999.9978047
194	MAR04482	0	999.9978047	Purine metabolism	999.9978047
171	MAR04042	0.00219534	1000	Purine metabolism	999.9978047
182	MAR04412	-1000	-0.00219534	Purine metabolism	999.9978047
2726	MAR00615	0	999.99836	Glycerophospholipid metabolism	999.99836
2727	MAR00616	0	999.99836	Glycerophospholipid metabolism	999.99836
2731	MAR00627	0.001639958	1000	Glycerophospholipid metabolism	999.99836
167	MAR04020	-1000	-0.001564521	Purine metabolism	999.9984355
168	MAR04022	0	999.9984355	Purine metabolism	999.9984355
173	MAR04048	0	999.9984355	Purine metabolism	999.9984355
179	MAR04168	0	999.9984355	Purine metabolism	999.9984355
212	MAR04614	0	999.9984355	Purine metabolism	999.9984355
213	MAR04615	0	999.9984355	Purine metabolism	999.9984355
760	MAR08377	0.001311034	1000	Amino sugar and nucleotide sugar metabolism	999.998689
2769	MAR00824	0	999.998689	Glycosphingolipid biosynthesis-ganglio series	999.998689
2770	MAR00825	0	999.998689	Glycosphingolipid biosynthesis-ganglio series	999.998689
2774	MAR00837	0	999.998689	Glycosphingolipid biosynthesis-ganglio series	999.998689
2775	MAR00838	0	999.998689	Glycosphingolipid biosynthesis-ganglio series	999.998689
2778	MAR00844	0	999.998689	Glycosphingolipid biosynthesis-ganglio series	999.998689
2779	MAR00845	0	999.998689	Glycosphingolipid biosynthesis-ganglio series	999.998689
2781	MAR00849	0	999.998689	Glycosphingolipid biosynthesis-ganglio series	999.998689
2782	MAR00850	0	999.998689	Glycosphingolipid biosynthesis-ganglio series	999.998689
743	MAR04299	0	999.9990225	Amino sugar and nucleotide sugar metabolism	999.9990225
744	MAR04300	0.000977521	1000	Amino sugar and nucleotide sugar metabolism	999.9990225
754	MAR04628	0.000977521	1000	Amino sugar and nucleotide sugar metabolism	999.9990225
755	MAR04629	0	999.9990225	Amino sugar and nucleotide sugar metabolism	999.9990225
2713	MAR00592	0.000595138	1000	Glycerophospholipid metabolism	999.9994049
2723	MAR00610	0.000595138	1000	Glycerophospholipid metabolism	999.9994049
1925	MAR00668	0	999.9994049	Acylglycerides metabolism	999.9994049
2694	MAR00677	0	999.9994049	Glycerolipid metabolism	999.9994049
2719	MAR00600	0	999.9994049	Glycerophospholipid metabolism	999.9994049
5280	MAR03779	0	999.9994049	Phosphatidylinositol phosphate metabolism	999.9994049
2572	MAR00795	0	999.9994728	Sphingolipid metabolism	999.9994728
2619	MAR08245	0	999.9994728	Sphingolipid metabolism	999.9994728
2620	MAR08246	0	999.9994728	Sphingolipid metabolism	999.9994728
2551	MAR00736	0.000527196	1000	Sphingolipid metabolism	999.9994728
923	MAR06912	0.000456098	1000	Oxidative phosphorylation	999.9995439
3203	MAR03799	0	999.9995439	Bile acid biosynthesis	999.9995439
297	MAR04643	0	999.9995439	Pyrimidine metabolism	999.9995439
311	MAR03966	0	999.9995439	Nucleotide metabolism	999.9995439
327	MAR04640	0	999.9995439	Nucleotide metabolism	999.9995439
4921	MAR00073	0	999.9995439	Biotin metabolism	999.9995439
4922	MAR00074	0	999.9995439	Biotin metabolism	999.9995439
4927	MAR00086	0	999.9995439	Biotin metabolism	999.9995439
4930	MAR00091	0	999.9995439	Biotin metabolism	999.9995439
4931	MAR00092	0	999.9995439	Biotin metabolism	999.9995439
5216	MAR03273	0	999.9995439	Fatty acid oxidation	999.9995439
702	MAR04324	0.000340252	1000	Glutathione metabolism	999.9996597
703	MAR04326	0.000340252	1000	Glutathione metabolism	999.9996597
694	MAR03889	0	999.9996597	Glutathione metabolism	999.9996597
700	MAR04175	0	999.9996597	Glutathione metabolism	999.9996597
701	MAR04176	0	999.9996597	Glutathione metabolism	999.9996597
704	MAR04328	0	999.9996597	Glutathione metabolism	999.9996597
705	MAR04329	0	999.9996597	Glutathione metabolism	999.9996597
706	MAR04708	0	999.9996597	Glutathione metabolism	999.9996597
707	MAR08769	0	999.9996597	Glutathione metabolism	999.9996597
708	MAR08770	0	999.9996597	Glutathione metabolism	999.9996597
1194	MAR02151	0.000316736	1000	Fatty acid biosynthesis	999.9996833
210	MAR04611	0	999.9997886	Purine metabolism	999.9997886
211	MAR04612	0	999.9997886	Purine metabolism	999.9997886
215	MAR04618	0	999.9997886	Purine metabolism	999.9997886
217	MAR04621	0	999.9997886	Purine metabolism	999.9997886
260	MAR03931	0.000211379	1000	Pyrimidine metabolism	999.9997886
289	MAR04514	0	999.9997886	Pyrimidine metabolism	999.9997886
323	MAR04507	0	999.9997886	Nucleotide metabolism	999.9997886
977	MAR00349	-1000	-0.000137451	Fatty acid activation (cytosolic)	999.9998625
1590	MAR00350	0	999.9998625	Acyl-CoA hydrolysis	999.9998625
5082	MAR01542	7.33E-05	1000	Nicotinate and nicotinamide metabolism	999.9999267
241	MAR07144	0	999.9999267	Purine metabolism	999.9999267
3251	MAR04263	0	999.9999267	Nicotinate and nicotinamide metabolism	999.9999267
3261	MAR07143	0	999.9999267	Nicotinate and nicotinamide metabolism	999.9999267
879	MAR00710	0	999.9999323	Tricarboxylic acid cycle and glyoxylate/dicarboxylate metabolism	999.9999323
881	MAR03957	0	999.9999323	Tricarboxylic acid cycle and glyoxylate/dicarboxylate metabolism	999.9999323
882	MAR03958	0	999.9999323	Tricarboxylic acid cycle and glyoxylate/dicarboxylate metabolism	999.9999323
883	MAR04111	0	999.9999323	Tricarboxylic acid cycle and glyoxylate/dicarboxylate metabolism	999.9999323
884	MAR04112	0	999.9999323	Tricarboxylic acid cycle and glyoxylate/dicarboxylate metabolism	999.9999323
888	MAR04145	-1000	-6.77E-05	Tricarboxylic acid cycle and glyoxylate/dicarboxylate metabolism	999.9999323
890	MAR04149	0	999.9999323	Tricarboxylic acid cycle and glyoxylate/dicarboxylate metabolism	999.9999323
899	MAR04585	-999.9999323	0	Tricarboxylic acid cycle and glyoxylate/dicarboxylate metabolism	999.9999323
905	MAR05294	0	999.9999323	Tricarboxylic acid cycle and glyoxylate/dicarboxylate metabolism	999.9999323
5628	MAR11421	0	999.9999323	Tricarboxylic acid cycle and glyoxylate/dicarboxylate metabolism	999.9999323
7	MAR04281	5.68E-05	1000	Glycolysis / Gluconeogenesis	999.9999432
1937	MAR03057	0	999.9999432	Beta oxidation of even-chain fatty acids (peroxisomal)	999.9999432
1938	MAR03058	0	999.9999432	Beta oxidation of even-chain fatty acids (peroxisomal)	999.9999432
1939	MAR03059	0	999.9999432	Beta oxidation of even-chain fatty acids (peroxisomal)	999.9999432
1940	MAR03060	0	999.9999432	Beta oxidation of even-chain fatty acids (peroxisomal)	999.9999432
5042	MAR01005	0	999.9999432	Fatty acid oxidation	999.9999432
1162	MAR02215	5.98E-06	999.9999492	Fatty acid elongation (even-chain)	999.9999432
1163	MAR02217	5.98E-06	999.9999492	Fatty acid elongation (even-chain)	999.9999432
1164	MAR02218	5.98E-06	999.9999492	Fatty acid elongation (even-chain)	999.9999432
1165	MAR02219	5.98E-06	999.9999492	Fatty acid elongation (even-chain)	999.9999432
2733	MAR00630	0	999.9999465	Glycerophospholipid metabolism	999.9999465
3470	MAR06630	0	999.9999465	Retinol metabolism	999.9999465
3471	MAR06631	0	999.9999465	Retinol metabolism	999.9999465
5073	MAR01501	0	999.9999465	Vitamin A metabolism	999.9999465
6032	MAR06651	6.43E-06	999.999953	Retinol metabolism	999.9999465
3474	MAR06636	4.02E-06	999.9999505	Retinol metabolism	999.9999465
6066	MAR01506	4.02E-06	999.9999505	Vitamin A metabolism	999.9999465
1616	MAR02594	4.78E-05	1000	Carnitine shuttle (cytosolic)	999.9999522
1676	MAR02598	-1000	-4.78E-05	Carnitine shuttle (mitochondrial)	999.9999522
1783	MAR03035	0	999.9999522	Carnitine shuttle (peroxisomal)	999.9999522
1784	MAR03037	-999.9999522	0	Carnitine shuttle (peroxisomal)	999.9999522
502	MAR03839	4.70E-05	1000	Glycine, serine and threonine metabolism	999.999953
503	MAR03841	4.70E-05	1000	Glycine, serine and threonine metabolism	999.999953
504	MAR03843	0	999.999953	Glycine, serine and threonine metabolism	999.999953
29	MAR06410	0	999.9999618	Glycolysis / Gluconeogenesis	999.9999618
30	MAR06412	0	999.9999618	Glycolysis / Gluconeogenesis	999.9999618
524	MAR06409	-1000	-3.82E-05	Glycine, serine and threonine metabolism	999.9999618
951	MAR00237	-1000	-3.59E-05	Fatty acid activation (cytosolic)	999.9999641
1564	MAR00238	0	999.9999641	Acyl-CoA hydrolysis	999.9999641
20	MAR04371	2.63E-05	1000	Glycolysis / Gluconeogenesis	999.9999737
21	MAR04372	0	999.9999737	Glycolysis / Gluconeogenesis	999.9999737
2066	MAR03111	0	999.9999761	Beta oxidation of even-chain fatty acids (mitochondrial)	999.9999761
2067	MAR03112	0	999.9999761	Beta oxidation of even-chain fatty acids (mitochondrial)	999.9999761
2068	MAR03113	0	999.9999761	Beta oxidation of even-chain fatty acids (mitochondrial)	999.9999761
2069	MAR03114	0	999.9999761	Beta oxidation of even-chain fatty acids (mitochondrial)	999.9999761
5023	MAR00869	0	999.9999761	Fatty acid oxidation	999.9999761
1114	MAR02305	2.39E-05	1000	Fatty acid biosynthesis (unsaturated)	999.9999761
1115	MAR02307	2.39E-05	1000	Fatty acid biosynthesis (unsaturated)	999.9999761
1116	MAR02309	2.39E-05	1000	Fatty acid biosynthesis (unsaturated)	999.9999761
1117	MAR02311	2.39E-05	1000	Fatty acid biosynthesis (unsaturated)	999.9999761
1150	MAR02201	2.39E-05	1000	Fatty acid elongation (even-chain)	999.9999761
1151	MAR02202	2.39E-05	1000	Fatty acid elongation (even-chain)	999.9999761
1152	MAR02203	2.39E-05	1000	Fatty acid elongation (even-chain)	999.9999761
1153	MAR02204	2.39E-05	1000	Fatty acid elongation (even-chain)	999.9999761
2186	MAR03222	0	999.9999761	Beta oxidation of unsaturated fatty acids (n-9) (mitochondrial)	999.9999761
2187	MAR03223	0	999.9999761	Beta oxidation of unsaturated fatty acids (n-9) (mitochondrial)	999.9999761
2188	MAR03224	0	999.9999761	Beta oxidation of unsaturated fatty acids (n-9) (mitochondrial)	999.9999761
2189	MAR03225	0	999.9999761	Beta oxidation of unsaturated fatty acids (n-9) (mitochondrial)	999.9999761
1646	MAR02702	-999.9999821	0	Carnitine shuttle (cytosolic)	999.9999821
1647	MAR02705	0	999.9999821	Carnitine shuttle (cytosolic)	999.9999821
1735	MAR02703	-999.9999821	0	Carnitine shuttle (mitochondrial)	999.9999821
1736	MAR02704	0	999.9999821	Carnitine shuttle (mitochondrial)	999.9999821
1737	MAR02706	-999.9999821	0	Carnitine shuttle (mitochondrial)	999.9999821
1738	MAR02707	-999.9999821	0	Carnitine shuttle (mitochondrial)	999.9999821
2062	MAR03107	0	999.9999821	Beta oxidation of even-chain fatty acids (mitochondrial)	999.9999821
2063	MAR03108	0	999.9999821	Beta oxidation of even-chain fatty acids (mitochondrial)	999.9999821
2064	MAR03109	0	999.9999821	Beta oxidation of even-chain fatty acids (mitochondrial)	999.9999821
2065	MAR03110	0	999.9999821	Beta oxidation of even-chain fatty acids (mitochondrial)	999.9999821
2125	MAR03174	0	999.9999821	Beta oxidation of odd-chain fatty acids (mitochondrial)	999.9999821
2126	MAR03175	0	999.9999821	Beta oxidation of odd-chain fatty acids (mitochondrial)	999.9999821
2127	MAR03176	0	999.9999821	Beta oxidation of odd-chain fatty acids (mitochondrial)	999.9999821
2128	MAR03177	0	999.9999821	Beta oxidation of odd-chain fatty acids (mitochondrial)	999.9999821
2182	MAR03218	0	999.9999821	Beta oxidation of unsaturated fatty acids (n-9) (mitochondrial)	999.9999821
2183	MAR03219	0	999.9999821	Beta oxidation of unsaturated fatty acids (n-9) (mitochondrial)	999.9999821
2184	MAR03220	0	999.9999821	Beta oxidation of unsaturated fatty acids (n-9) (mitochondrial)	999.9999821
2185	MAR03221	0	999.9999821	Beta oxidation of unsaturated fatty acids (n-9) (mitochondrial)	999.9999821
1118	MAR02315	1.79E-05	1000	Fatty acid biosynthesis (unsaturated)	999.9999821
1119	MAR02317	1.79E-05	1000	Fatty acid biosynthesis (unsaturated)	999.9999821
1120	MAR02319	1.79E-05	1000	Fatty acid biosynthesis (unsaturated)	999.9999821
1121	MAR02321	1.79E-05	1000	Fatty acid biosynthesis (unsaturated)	999.9999821
1154	MAR02205	1.79E-05	1000	Fatty acid elongation (even-chain)	999.9999821
1155	MAR02208	1.79E-05	1000	Fatty acid elongation (even-chain)	999.9999821
1156	MAR02209	1.79E-05	1000	Fatty acid elongation (even-chain)	999.9999821
1157	MAR02210	1.79E-05	1000	Fatty acid elongation (even-chain)	999.9999821
1166	MAR02259	1.79E-05	1000	Fatty acid elongation (odd-chain)	999.9999821
1167	MAR02260	1.79E-05	1000	Fatty acid elongation (odd-chain)	999.9999821
1168	MAR02261	1.79E-05	1000	Fatty acid elongation (odd-chain)	999.9999821
1169	MAR02262	1.79E-05	1000	Fatty acid elongation (odd-chain)	999.9999821
6037	MAR06661	-999.9999847	-1.61E-06	Retinol metabolism	999.9999831
1645	MAR02699	-999.999988	0	Carnitine shuttle (cytosolic)	999.999988
1733	MAR02700	-999.999988	0	Carnitine shuttle (mitochondrial)	999.999988
1734	MAR02701	0	999.999988	Carnitine shuttle (mitochondrial)	999.999988
2121	MAR03170	0	999.999988	Beta oxidation of odd-chain fatty acids (mitochondrial)	999.999988
2122	MAR03171	0	999.999988	Beta oxidation of odd-chain fatty acids (mitochondrial)	999.999988
2123	MAR03172	0	999.999988	Beta oxidation of odd-chain fatty acids (mitochondrial)	999.999988
2124	MAR03173	0	999.999988	Beta oxidation of odd-chain fatty acids (mitochondrial)	999.999988
1170	MAR02263	1.20E-05	1000	Fatty acid elongation (odd-chain)	999.999988
1171	MAR02264	1.20E-05	1000	Fatty acid elongation (odd-chain)	999.999988
1172	MAR02265	1.20E-05	1000	Fatty acid elongation (odd-chain)	999.999988
1173	MAR02266	1.20E-05	1000	Fatty acid elongation (odd-chain)	999.999988
3255	MAR04269	1.13E-05	1000	Nicotinate and nicotinamide metabolism	999.9999887
3256	MAR04270	0	999.9999887	Nicotinate and nicotinamide metabolism	999.9999887
1640	MAR02681	0	999.999994	Carnitine shuttle (cytosolic)	999.999994
1723	MAR02682	-999.999994	0	Carnitine shuttle (mitochondrial)	999.999994
1724	MAR02683	-999.999994	0	Carnitine shuttle (mitochondrial)	999.999994
2157	MAR03240	0	999.999994	Beta oxidation of unsaturated fatty acids (n-7) (mitochondrial)	999.999994
2158	MAR03241	0	999.999994	Beta oxidation of unsaturated fatty acids (n-7) (mitochondrial)	999.999994
2159	MAR03242	0	999.999994	Beta oxidation of unsaturated fatty acids (n-7) (mitochondrial)	999.999994
2160	MAR03243	0	999.999994	Beta oxidation of unsaturated fatty acids (n-7) (mitochondrial)	999.999994
1130	MAR02342	5.98E-06	1000	Fatty acid biosynthesis (unsaturated)	999.999994
1131	MAR02343	5.98E-06	1000	Fatty acid biosynthesis (unsaturated)	999.999994
1132	MAR02344	5.98E-06	1000	Fatty acid biosynthesis (unsaturated)	999.999994
1133	MAR02345	5.98E-06	1000	Fatty acid biosynthesis (unsaturated)	999.999994
1922	MAR00605	0	999.999996	Acylglycerides metabolism	999.999996
1923	MAR00665	0	999.999996	Acylglycerides metabolism	999.999996
1924	MAR00667	0	999.999996	Acylglycerides metabolism	999.999996
1926	MAR00669	0	999.999996	Acylglycerides metabolism	999.999996
1927	MAR00670	0	999.999996	Acylglycerides metabolism	999.999996
1928	MAR00671	0	999.999996	Acylglycerides metabolism	999.999996
1929	MAR00672	0	999.999996	Acylglycerides metabolism	999.999996
2688	MAR00588	0	999.999996	Glycerolipid metabolism	999.999996
2690	MAR00673	0	999.999996	Glycerolipid metabolism	999.999996
2691	MAR00674	0	999.999996	Glycerolipid metabolism	999.999996
2692	MAR00675	0	999.999996	Glycerolipid metabolism	999.999996
2693	MAR00676	0	999.999996	Glycerolipid metabolism	999.999996
2695	MAR00678	0	999.999996	Glycerolipid metabolism	999.999996
2714	MAR00593	0	999.999996	Glycerophospholipid metabolism	999.999996
2720	MAR00601	0	999.999996	Glycerophospholipid metabolism	999.999996
2742	MAR00643	0	999.999996	Glycerophospholipid metabolism	999.999996
2743	MAR00644	0	999.999996	Glycerophospholipid metabolism	999.999996
2891	MAR07602	0	999.999996	Ether lipid metabolism	999.999996
2892	MAR07603	0	999.999996	Ether lipid metabolism	999.999996
2894	MAR07614	0	999.999996	Ether lipid metabolism	999.999996
2895	MAR07615	0	999.999996	Ether lipid metabolism	999.999996
2558	MAR00753	-1000	-4.02E-06	Sphingolipid metabolism	999.999996
2711	MAR00590	0	999.9999984	Glycerophospholipid metabolism	999.9999984
2717	MAR00598	1.61E-06	1000	Glycerophospholipid metabolism	999.9999984
2741	MAR00642	0	999.9999984	Glycerophospholipid metabolism	999.9999984
3478	MAR06644	1.61E-06	1000	Retinol metabolism	999.9999984
3493	MAR06506	1.61E-06	1000	Riboflavin metabolism	999.9999984
3494	MAR06507	0	999.9999984	Riboflavin metabolism	999.9999984
3495	MAR06508	1.61E-06	1000	Riboflavin metabolism	999.9999984
3496	MAR06509	0	999.9999984	Riboflavin metabolism	999.9999984
5106	MAR01690	0	999.9999984	Vitamin A metabolism	999.9999984
3	MAR04097	0	1000	Glycolysis / Gluconeogenesis	1000
4	MAR04108	0	1000	Glycolysis / Gluconeogenesis	1000
5	MAR04133	0	1000	Glycolysis / Gluconeogenesis	1000
6	MAR04137	0	1000	Glycolysis / Gluconeogenesis	1000
9	MAR04283	0	1000	Glycolysis / Gluconeogenesis	1000
10	MAR08357	0	1000	Glycolysis / Gluconeogenesis	1000
11	MAR04379	0	1000	Glycolysis / Gluconeogenesis	1000
12	MAR04301	0	1000	Glycolysis / Gluconeogenesis	1000
13	MAR04355	0	1000	Glycolysis / Gluconeogenesis	1000
14	MAR04358	0	1000	Glycolysis / Gluconeogenesis	1000
15	MAR04360	0	1000	Glycolysis / Gluconeogenesis	1000
19	MAR04370	0	1000	Glycolysis / Gluconeogenesis	1000
26	MAR04394	0	1000	Glycolysis / Gluconeogenesis	1000
31	MAR07747	0	1000	Glycolysis / Gluconeogenesis	1000
50	MAR03944	0	1000	Galactose metabolism	1000
52	MAR04130	0	1000	Galactose metabolism	1000
54	MAR04132	0	1000	Galactose metabolism	1000
56	MAR04414	0	1000	Galactose metabolism	1000
64	MAR08767	0	1000	Galactose metabolism	1000
65	MAR04297	0	1000	Fructose and mannose metabolism	1000
66	MAR04315	0	1000	Fructose and mannose metabolism	1000
67	MAR04316	-1000	0	Fructose and mannose metabolism	1000
68	MAR04319	0	1000	Fructose and mannose metabolism	1000
78	MAR04706	0	1000	Fructose and mannose metabolism	1000
80	MAR04590	0	1000	Pentose and glucuronate interconversions	1000
81	MAR04591	0	1000	Pentose and glucuronate interconversions	1000
84	MAR04595	0	1000	Pentose and glucuronate interconversions	1000
92	MAR01568	0	1000	Pyruvate metabolism	1000
93	MAR03853	0	1000	Pyruvate metabolism	1000
94	MAR03854	0	1000	Pyruvate metabolism	1000
95	MAR03855	0	1000	Pyruvate metabolism	1000
96	MAR03857	0	1000	Pyruvate metabolism	1000
97	MAR03859	0	1000	Pyruvate metabolism	1000
98	MAR04087	0	1000	Pyruvate metabolism	1000
99	MAR04089	0	1000	Pyruvate metabolism	1000
100	MAR04091	0	1000	Pyruvate metabolism	1000
101	MAR04103	0	1000	Pyruvate metabolism	1000
102	MAR04143	0	1000	Pyruvate metabolism	1000
103	MAR04193	0	1000	Pyruvate metabolism	1000
104	MAR08497	0	1000	Pyruvate metabolism	1000
105	MAR08500	0	1000	Pyruvate metabolism	1000
106	MAR08501	0	1000	Pyruvate metabolism	1000
108	MAR08503	0	1000	Pyruvate metabolism	1000
109	MAR08504	0	1000	Pyruvate metabolism	1000
110	MAR08506	0	1000	Pyruvate metabolism	1000
111	MAR08507	0	1000	Pyruvate metabolism	1000
112	MAR08508	0	1000	Pyruvate metabolism	1000
113	MAR08509	0	1000	Pyruvate metabolism	1000
114	MAR08511	0	1000	Pyruvate metabolism	1000
115	MAR08514	0	1000	Pyruvate metabolism	1000
116	MAR08516	0	1000	Pyruvate metabolism	1000
118	MAR00153	0	1000	Propanoate metabolism	1000
122	MAR04331	-1000	0	Propanoate metabolism	1000
123	MAR04459	0	1000	Propanoate metabolism	1000
135	MAR04052	0	1000	Pentose phosphate pathway	1000
142	MAR04398	0	1000	Pentose phosphate pathway	1000
145	MAR04474	0	1000	Pentose phosphate pathway	1000
153	MAR04625	0	1000	Pentose phosphate pathway	1000
156	MAR08074	0	1000	Pentose phosphate pathway	1000
158	MAR03998	0	1000	Purine metabolism	1000
159	MAR04000	0	1000	Purine metabolism	1000
162	MAR04010	0	1000	Purine metabolism	1000
164	MAR04082	0	1000	Purine metabolism	1000
165	MAR04012	0	1000	Purine metabolism	1000
166	MAR04014	0	1000	Purine metabolism	1000
170	MAR04040	0	1000	Purine metabolism	1000
172	MAR04046	0	1000	Purine metabolism	1000
178	MAR04135	0	1000	Purine metabolism	1000
180	MAR04171	0	1000	Purine metabolism	1000
183	MAR04417	0	1000	Purine metabolism	1000
185	MAR04419	0	1000	Purine metabolism	1000
186	MAR04421	0	1000	Purine metabolism	1000
187	MAR04449	0	1000	Purine metabolism	1000
189	MAR04451	0	1000	Purine metabolism	1000
191	MAR04453	0	1000	Purine metabolism	1000
195	MAR04486	0	1000	Purine metabolism	1000
196	MAR04487	0	1000	Purine metabolism	1000
197	MAR04488	0	1000	Purine metabolism	1000
198	MAR04489	0	1000	Purine metabolism	1000
203	MAR04519	0	1000	Purine metabolism	1000
204	MAR04520	0	1000	Purine metabolism	1000
205	MAR04573	0	1000	Purine metabolism	1000
207	MAR04600	0	1000	Purine metabolism	1000
208	MAR04602	0	1000	Purine metabolism	1000
214	MAR04617	0	1000	Purine metabolism	1000
216	MAR04619	0	1000	Purine metabolism	1000
218	MAR04632	0	1000	Purine metabolism	1000
219	MAR04646	0	1000	Purine metabolism	1000
221	MAR04649	0	1000	Purine metabolism	1000
224	MAR04663	0	1000	Purine metabolism	1000
225	MAR04664	0	1000	Purine metabolism	1000
228	MAR04705	0	1000	Purine metabolism	1000
237	MAR05301	0	1000	Purine metabolism	1000
247	MAR04420	0	1000	Purine metabolism	1000
249	MAR04572	0	1000	Purine metabolism	1000
255	MAR04675	0	1000	Pyrimidine metabolism	1000
261	MAR03969	0	1000	Pyrimidine metabolism	1000
262	MAR03970	0	1000	Pyrimidine metabolism	1000
264	MAR04032	0	1000	Pyrimidine metabolism	1000
268	MAR04056	0	1000	Pyrimidine metabolism	1000
271	MAR04127	0	1000	Pyrimidine metabolism	1000
272	MAR04177	0	1000	Pyrimidine metabolism	1000
274	MAR04182	0	1000	Pyrimidine metabolism	1000
275	MAR04194	0	1000	Pyrimidine metabolism	1000
276	MAR04210	0	1000	Pyrimidine metabolism	1000
278	MAR04343	0	1000	Pyrimidine metabolism	1000
284	MAR04484	0	1000	Pyrimidine metabolism	1000
285	MAR04485	-1000	0	Pyrimidine metabolism	1000
286	MAR04510	0	1000	Pyrimidine metabolism	1000
288	MAR04513	0	1000	Pyrimidine metabolism	1000
292	MAR04580	0	1000	Pyrimidine metabolism	1000
296	MAR04642	0	1000	Pyrimidine metabolism	1000
299	MAR04676	0	1000	Pyrimidine metabolism	1000
300	MAR05299	0	1000	Pyrimidine metabolism	1000
301	MAR05352	0	1000	Pyrimidine metabolism	1000
304	MAR06621	0	1000	Pyrimidine metabolism	1000
306	MAR06623	0	1000	Pyrimidine metabolism	1000
307	MAR06624	0	1000	Pyrimidine metabolism	1000
309	MAR08072	0	1000	Pyrimidine metabolism	1000
310	MAR03965	0	1000	Nucleotide metabolism	1000
315	MAR04054	0	1000	Nucleotide metabolism	1000
316	MAR04083	0	1000	Nucleotide metabolism	1000
318	MAR04180	0	1000	Nucleotide metabolism	1000
319	MAR04185	0	1000	Nucleotide metabolism	1000
320	MAR04186	0	1000	Nucleotide metabolism	1000
322	MAR04483	0	1000	Nucleotide metabolism	1000
324	MAR04516	0	1000	Nucleotide metabolism	1000
326	MAR04633	0	1000	Nucleotide metabolism	1000
328	MAR04641	0	1000	Nucleotide metabolism	1000
331	MAR06625	0	1000	Nucleotide metabolism	1000
332	MAR06626	0	1000	Nucleotide metabolism	1000
338	MAR07713	0	1000	Nucleotide metabolism	1000
339	MAR07716	0	1000	Nucleotide metabolism	1000
340	MAR07717	0	1000	Nucleotide metabolism	1000
341	MAR07721	0	1000	Nucleotide metabolism	1000
342	MAR07725	0	1000	Nucleotide metabolism	1000
343	MAR07728	0	1000	Nucleotide metabolism	1000
357	MAR07875	0	1000	Nucleotide metabolism	1000
364	MAR07883	0	1000	Nucleotide metabolism	1000
371	MAR07890	0	1000	Nucleotide metabolism	1000
410	MAR08482	0	1000	Nucleotide metabolism	1000
421	MAR03822	0	1000	Alanine, aspartate and glutamate metabolism	1000
422	MAR03827	-1000	0	Alanine, aspartate and glutamate metabolism	1000
424	MAR03831	0	1000	Alanine, aspartate and glutamate metabolism	1000
429	MAR03890	0	1000	Alanine, aspartate and glutamate metabolism	1000
431	MAR09802	0	1000	Alanine, aspartate and glutamate metabolism	1000
432	MAR04109	0	1000	Alanine, aspartate and glutamate metabolism	1000
433	MAR04114	0	1000	Alanine, aspartate and glutamate metabolism	1000
436	MAR04196	0	1000	Alanine, aspartate and glutamate metabolism	1000
447	MAR03820	-1000	0	Arginine and proline metabolism	1000
451	MAR03895	0	1000	Arginine and proline metabolism	1000
452	MAR03897	0	1000	Arginine and proline metabolism	1000
453	MAR03956	0	1000	Arginine and proline metabolism	1000
458	MAR04422	0	1000	Arginine and proline metabolism	1000
468	MAR04784	0	1000	Arginine and proline metabolism	1000
469	MAR04785	0	1000	Arginine and proline metabolism	1000
481	MAR08096	-1000	0	Arginine and proline metabolism	1000
482	MAR08097	0	1000	Arginine and proline metabolism	1000
493	MAR00457	0	1000	Glycine, serine and threonine metabolism	1000
496	MAR03752	0	1000	Glycine, serine and threonine metabolism	1000
507	MAR03856	0	1000	Glycine, serine and threonine metabolism	1000
508	MAR03883	0	1000	Glycine, serine and threonine metabolism	1000
509	MAR03939	-1000	0	Glycine, serine and threonine metabolism	1000
510	MAR03974	0	1000	Glycine, serine and threonine metabolism	1000
511	MAR04198	0	1000	Glycine, serine and threonine metabolism	1000
512	MAR04200	0	1000	Glycine, serine and threonine metabolism	1000
520	MAR04742	0	1000	Glycine, serine and threonine metabolism	1000
525	MAR07702	-1000	0	Glycine, serine and threonine metabolism	1000
533	MAR05338	0	1000	Histidine metabolism	1000
534	MAR05339	0	1000	Histidine metabolism	1000
569	MAR04683	0	1000	Tyrosine metabolism	1000
570	MAR04685	0	1000	Tyrosine metabolism	1000
571	MAR04686	0	1000	Tyrosine metabolism	1000
572	MAR04687	0	1000	Tyrosine metabolism	1000
576	MAR07701	0	1000	Tyrosine metabolism	1000
655	MAR06817	-1000	0	Phenylalanine, tyrosine and tryptophan biosynthesis	1000
656	MAR06829	0	1000	Phenylalanine, tyrosine and tryptophan biosynthesis	1000
657	MAR06831	0	1000	Phenylalanine, tyrosine and tryptophan biosynthesis	1000
658	MAR06838	0	1000	Phenylalanine, tyrosine and tryptophan biosynthesis	1000
659	MAR06839	0	1000	Phenylalanine, tyrosine and tryptophan biosynthesis	1000
660	MAR06844	0	1000	Phenylalanine, tyrosine and tryptophan biosynthesis	1000
661	MAR06845	0	1000	Phenylalanine, tyrosine and tryptophan biosynthesis	1000
662	MAR06850	0	1000	Phenylalanine, tyrosine and tryptophan biosynthesis	1000
663	MAR06851	0	1000	Phenylalanine, tyrosine and tryptophan biosynthesis	1000
677	MAR04302	0	1000	Cysteine and methionine metabolism	1000
725	MAR03751	0	1000	Valine, leucine, and isoleucine metabolism	1000
749	MAR04528	0	1000	Amino sugar and nucleotide sugar metabolism	1000
750	MAR04529	0	1000	Amino sugar and nucleotide sugar metabolism	1000
751	MAR04530	0	1000	Amino sugar and nucleotide sugar metabolism	1000
758	MAR08373	-1000	0	Amino sugar and nucleotide sugar metabolism	1000
870	MAR05407	0	1000	Miscellaneous	1000
873	MAR04084	0	1000	Sulfur metabolism	1000
874	MAR04187	0	1000	Sulfur metabolism	1000
898	MAR04465	0	1000	Tricarboxylic acid cycle and glyoxylate/dicarboxylate metabolism	1000
911	MAR08772	0	1000	Tricarboxylic acid cycle and glyoxylate/dicarboxylate metabolism	1000
912	MAR08773	0	1000	Tricarboxylic acid cycle and glyoxylate/dicarboxylate metabolism	1000
913	MAR08775	0	1000	Tricarboxylic acid cycle and glyoxylate/dicarboxylate metabolism	1000
917	MAR08780	0	1000	Tricarboxylic acid cycle and glyoxylate/dicarboxylate metabolism	1000
918	MAR08782	0	1000	Tricarboxylic acid cycle and glyoxylate/dicarboxylate metabolism	1000
920	MAR03977	0	1000	Oxidative phosphorylation	1000
925	MAR06916	0	1000	Oxidative phosphorylation	1000
926	MAR06918	0	1000	Oxidative phosphorylation	1000
927	MAR06921	0	1000	Oxidative phosphorylation	1000
942	MAR00192	-1000	0	Fatty acid activation (cytosolic)	1000
943	MAR00196	-1000	0	Fatty acid activation (cytosolic)	1000
944	MAR00200	0	1000	Fatty acid activation (cytosolic)	1000
945	MAR00204	0	1000	Fatty acid activation (cytosolic)	1000
946	MAR00209	-1000	0	Fatty acid activation (cytosolic)	1000
947	MAR00213	-1000	0	Fatty acid activation (cytosolic)	1000
948	MAR00217	-1000	0	Fatty acid activation (cytosolic)	1000
950	MAR00233	-1000	0	Fatty acid activation (cytosolic)	1000
952	MAR00241	0	1000	Fatty acid activation (cytosolic)	1000
953	MAR00245	-1000	0	Fatty acid activation (cytosolic)	1000
954	MAR00249	-1000	0	Fatty acid activation (cytosolic)	1000
955	MAR00255	0	1000	Fatty acid activation (cytosolic)	1000
956	MAR00259	-1000	0	Fatty acid activation (cytosolic)	1000
957	MAR00263	0	1000	Fatty acid activation (cytosolic)	1000
960	MAR00275	0	1000	Fatty acid activation (cytosolic)	1000
961	MAR00279	-1000	0	Fatty acid activation (cytosolic)	1000
962	MAR00283	-1000	0	Fatty acid activation (cytosolic)	1000
963	MAR00289	0	1000	Fatty acid activation (cytosolic)	1000
964	MAR00293	-1000	0	Fatty acid activation (cytosolic)	1000
965	MAR00297	0	1000	Fatty acid activation (cytosolic)	1000
966	MAR00301	-1000	0	Fatty acid activation (cytosolic)	1000
967	MAR00305	-1000	0	Fatty acid activation (cytosolic)	1000
968	MAR00309	-1000	0	Fatty acid activation (cytosolic)	1000
969	MAR00313	-1000	0	Fatty acid activation (cytosolic)	1000
970	MAR00319	-1000	0	Fatty acid activation (cytosolic)	1000
971	MAR00323	-1000	0	Fatty acid activation (cytosolic)	1000
972	MAR00327	-1000	0	Fatty acid activation (cytosolic)	1000
973	MAR00331	-1000	0	Fatty acid activation (cytosolic)	1000
974	MAR00337	-1000	0	Fatty acid activation (cytosolic)	1000
975	MAR00341	-1000	0	Fatty acid activation (cytosolic)	1000
976	MAR00345	-1000	0	Fatty acid activation (cytosolic)	1000
978	MAR00353	-1000	0	Fatty acid activation (cytosolic)	1000
979	MAR00357	-1000	0	Fatty acid activation (cytosolic)	1000
981	MAR00365	-1000	0	Fatty acid activation (cytosolic)	1000
982	MAR00369	0	1000	Fatty acid activation (cytosolic)	1000
983	MAR00373	0	1000	Fatty acid activation (cytosolic)	1000
984	MAR00377	-1000	0	Fatty acid activation (cytosolic)	1000
985	MAR00381	0	1000	Fatty acid activation (cytosolic)	1000
986	MAR00385	0	1000	Fatty acid activation (cytosolic)	1000
987	MAR00389	0	1000	Fatty acid activation (cytosolic)	1000
988	MAR00393	0	1000	Fatty acid activation (cytosolic)	1000
989	MAR00397	-1000	0	Fatty acid activation (cytosolic)	1000
990	MAR00401	-1000	0	Fatty acid activation (cytosolic)	1000
993	MAR00413	-1000	0	Fatty acid activation (cytosolic)	1000
994	MAR00417	0	1000	Fatty acid activation (cytosolic)	1000
995	MAR00421	0	1000	Fatty acid activation (cytosolic)	1000
996	MAR00425	0	1000	Fatty acid activation (cytosolic)	1000
997	MAR00429	0	1000	Fatty acid activation (cytosolic)	1000
998	MAR00433	0	1000	Fatty acid activation (cytosolic)	1000
999	MAR00437	-1000	0	Fatty acid activation (cytosolic)	1000
1076	MAR02174	0	1000	Fatty acid biosynthesis (even-chain)	1000
1083	MAR04156	0	1000	Fatty acid biosynthesis (even-chain)	1000
1146	MAR02190	0	1000	Fatty acid elongation (even-chain)	1000
1147	MAR02191	0	1000	Fatty acid elongation (even-chain)	1000
1148	MAR02193	0	1000	Fatty acid elongation (even-chain)	1000
1149	MAR02194	0	1000	Fatty acid elongation (even-chain)	1000
1213	MAR02475	0	1000	Omega-3 fatty acid metabolism	1000
1214	MAR02478	0	1000	Omega-3 fatty acid metabolism	1000
1215	MAR02480	0	1000	Omega-3 fatty acid metabolism	1000
1216	MAR02482	0	1000	Omega-3 fatty acid metabolism	1000
1278	MAR02371	0	1000	Omega-6 fatty acid metabolism	1000
1279	MAR02374	0	1000	Omega-6 fatty acid metabolism	1000
1280	MAR02376	0	1000	Omega-6 fatty acid metabolism	1000
1281	MAR02378	0	1000	Omega-6 fatty acid metabolism	1000
1486	MAR01232	0	1000	Leukotriene metabolism	1000
1487	MAR01233	0	1000	Leukotriene metabolism	1000
1513	MAR01264	-1000	0	Leukotriene metabolism	1000
1515	MAR01266	-1000	0	Leukotriene metabolism	1000
1527	MAR01281	0	1000	Leukotriene metabolism	1000
1528	MAR01282	0	1000	Leukotriene metabolism	1000
1553	MAR00154	0	1000	Acyl-CoA hydrolysis	1000
1554	MAR00189	0	1000	Acyl-CoA hydrolysis	1000
1555	MAR00193	0	1000	Acyl-CoA hydrolysis	1000
1556	MAR00197	0	1000	Acyl-CoA hydrolysis	1000
1557	MAR00201	0	1000	Acyl-CoA hydrolysis	1000
1558	MAR00206	0	1000	Acyl-CoA hydrolysis	1000
1559	MAR00210	0	1000	Acyl-CoA hydrolysis	1000
1560	MAR00214	0	1000	Acyl-CoA hydrolysis	1000
1561	MAR00223	0	1000	Acyl-CoA hydrolysis	1000
1562	MAR00230	0	1000	Acyl-CoA hydrolysis	1000
1563	MAR00234	0	1000	Acyl-CoA hydrolysis	1000
1565	MAR00242	0	1000	Acyl-CoA hydrolysis	1000
1566	MAR00246	0	1000	Acyl-CoA hydrolysis	1000
1567	MAR00250	0	1000	Acyl-CoA hydrolysis	1000
1568	MAR00256	0	1000	Acyl-CoA hydrolysis	1000
1569	MAR00260	0	1000	Acyl-CoA hydrolysis	1000
1570	MAR00264	0	1000	Acyl-CoA hydrolysis	1000
1571	MAR00268	0	1000	Acyl-CoA hydrolysis	1000
1573	MAR00276	0	1000	Acyl-CoA hydrolysis	1000
1574	MAR00280	0	1000	Acyl-CoA hydrolysis	1000
1575	MAR00284	0	1000	Acyl-CoA hydrolysis	1000
1576	MAR00290	0	1000	Acyl-CoA hydrolysis	1000
1577	MAR00294	0	1000	Acyl-CoA hydrolysis	1000
1578	MAR00298	0	1000	Acyl-CoA hydrolysis	1000
1579	MAR00302	0	1000	Acyl-CoA hydrolysis	1000
1580	MAR00306	0	1000	Acyl-CoA hydrolysis	1000
1581	MAR00310	0	1000	Acyl-CoA hydrolysis	1000
1582	MAR00314	0	1000	Acyl-CoA hydrolysis	1000
1583	MAR00320	0	1000	Acyl-CoA hydrolysis	1000
1584	MAR00324	0	1000	Acyl-CoA hydrolysis	1000
1585	MAR00328	0	1000	Acyl-CoA hydrolysis	1000
1586	MAR00332	0	1000	Acyl-CoA hydrolysis	1000
1587	MAR00338	0	1000	Acyl-CoA hydrolysis	1000
1588	MAR00342	0	1000	Acyl-CoA hydrolysis	1000
1589	MAR00346	0	1000	Acyl-CoA hydrolysis	1000
1591	MAR00354	0	1000	Acyl-CoA hydrolysis	1000
1592	MAR00358	0	1000	Acyl-CoA hydrolysis	1000
1593	MAR00362	0	1000	Acyl-CoA hydrolysis	1000
1594	MAR00366	0	1000	Acyl-CoA hydrolysis	1000
1595	MAR00370	0	1000	Acyl-CoA hydrolysis	1000
1596	MAR00374	0	1000	Acyl-CoA hydrolysis	1000
1597	MAR00378	0	1000	Acyl-CoA hydrolysis	1000
1598	MAR00382	0	1000	Acyl-CoA hydrolysis	1000
1599	MAR00386	0	1000	Acyl-CoA hydrolysis	1000
1600	MAR00390	0	1000	Acyl-CoA hydrolysis	1000
1601	MAR00394	0	1000	Acyl-CoA hydrolysis	1000
1602	MAR00398	0	1000	Acyl-CoA hydrolysis	1000
1603	MAR00402	0	1000	Acyl-CoA hydrolysis	1000
1604	MAR00406	0	1000	Acyl-CoA hydrolysis	1000
1605	MAR00410	0	1000	Acyl-CoA hydrolysis	1000
1606	MAR00414	0	1000	Acyl-CoA hydrolysis	1000
1607	MAR00418	0	1000	Acyl-CoA hydrolysis	1000
1608	MAR00422	0	1000	Acyl-CoA hydrolysis	1000
1609	MAR00426	0	1000	Acyl-CoA hydrolysis	1000
1610	MAR00430	0	1000	Acyl-CoA hydrolysis	1000
1611	MAR00434	0	1000	Acyl-CoA hydrolysis	1000
1612	MAR00438	0	1000	Acyl-CoA hydrolysis	1000
1651	MAR02717	0	1000	Carnitine shuttle (cytosolic)	1000
1660	MAR02752	-1000	0	Carnitine shuttle (cytosolic)	1000
1673	MAR02592	0	1000	Carnitine shuttle (mitochondrial)	1000
1746	MAR02719	-1000	0	Carnitine shuttle (mitochondrial)	1000
1764	MAR02754	0	1000	Carnitine shuttle (mitochondrial)	1000
1921	MAR00604	0	1000	Acylglycerides metabolism	1000
2013	MAR03364	0	1000	Beta oxidation of unsaturated fatty acids (n-9) (peroxisomal)	1000
2017	MAR03369	0	1000	Beta oxidation of unsaturated fatty acids (n-9) (peroxisomal)	1000
2043	MAR03301	0	1000	Beta oxidation of di-unsaturated fatty acids (n-6) (peroxisomal)	1000
2047	MAR03306	0	1000	Beta oxidation of di-unsaturated fatty acids (n-6) (peroxisomal)	1000
2051	MAR03311	0	1000	Beta oxidation of di-unsaturated fatty acids (n-6) (peroxisomal)	1000
2070	MAR03115	0	1000	Beta oxidation of even-chain fatty acids (mitochondrial)	1000
2071	MAR03116	0	1000	Beta oxidation of even-chain fatty acids (mitochondrial)	1000
2072	MAR03117	0	1000	Beta oxidation of even-chain fatty acids (mitochondrial)	1000
2073	MAR03118	0	1000	Beta oxidation of even-chain fatty acids (mitochondrial)	1000
2074	MAR03121	0	1000	Beta oxidation of even-chain fatty acids (mitochondrial)	1000
2078	MAR03128	0	1000	Beta oxidation of even-chain fatty acids (mitochondrial)	1000
2082	MAR03135	0	1000	Beta oxidation of even-chain fatty acids (mitochondrial)	1000
2086	MAR03142	0	1000	Beta oxidation of even-chain fatty acids (mitochondrial)	1000
2090	MAR03149	0	1000	Beta oxidation of even-chain fatty acids (mitochondrial)	1000
2094	MAR03156	0	1000	Beta oxidation of even-chain fatty acids (mitochondrial)	1000
2268	MAR01920	0	1000	Steroid metabolism	1000
2290	MAR07976	0	1000	Steroid metabolism	1000
2293	MAR01952	0	1000	Androgen metabolism	1000
2294	MAR01953	0	1000	Androgen metabolism	1000
2295	MAR01962	0	1000	Androgen metabolism	1000
2296	MAR01963	0	1000	Androgen metabolism	1000
2297	MAR01969	0	1000	Androgen metabolism	1000
2373	MAR02037	0	1000	Estrogen metabolism	1000
2374	MAR02038	0	1000	Estrogen metabolism	1000
2554	MAR00744	0	1000	Sphingolipid metabolism	1000
2555	MAR00746	0	1000	Sphingolipid metabolism	1000
2556	MAR00748	0	1000	Sphingolipid metabolism	1000
2557	MAR00750	0	1000	Sphingolipid metabolism	1000
2560	MAR00758	0	1000	Sphingolipid metabolism	1000
2561	MAR00760	0	1000	Sphingolipid metabolism	1000
2566	MAR00767	0	1000	Sphingolipid metabolism	1000
2567	MAR00773	0	1000	Sphingolipid metabolism	1000
2568	MAR00775	0	1000	Sphingolipid metabolism	1000
2569	MAR00779	0	1000	Sphingolipid metabolism	1000
2570	MAR00781	0	1000	Sphingolipid metabolism	1000
2609	MAR08219	0	1000	Sphingolipid metabolism	1000
2689	MAR00596	0	1000	Glycerolipid metabolism	1000
2700	MAR00479	0	1000	Glycerophospholipid metabolism	1000
2702	MAR00483	0	1000	Glycerophospholipid metabolism	1000
2710	MAR00589	0	1000	Glycerophospholipid metabolism	1000
2712	MAR00591	0	1000	Glycerophospholipid metabolism	1000
2716	MAR00597	0	1000	Glycerophospholipid metabolism	1000
2718	MAR00599	0	1000	Glycerophospholipid metabolism	1000
2725	MAR00614	0	1000	Glycerophospholipid metabolism	1000
2728	MAR00622	0	1000	Glycerophospholipid metabolism	1000
2730	MAR00625	0	1000	Glycerophospholipid metabolism	1000
2732	MAR00629	0	1000	Glycerophospholipid metabolism	1000
2734	MAR00632	0	1000	Glycerophospholipid metabolism	1000
2738	MAR00636	0	1000	Glycerophospholipid metabolism	1000
2739	MAR00638	0	1000	Glycerophospholipid metabolism	1000
2746	MAR00648	0	1000	Glycerophospholipid metabolism	1000
2747	MAR00651	0	1000	Glycerophospholipid metabolism	1000
2751	MAR00660	0	1000	Glycerophospholipid metabolism	1000
2755	MAR07611	0	1000	Glycerophospholipid metabolism	1000
2756	MAR07613	0	1000	Glycerophospholipid metabolism	1000
2759	MAR08518	0	1000	Glycerophospholipid metabolism	1000
2760	MAR08521	0	1000	Glycerophospholipid metabolism	1000
2784	MAR00801	0	1000	Glycosphingolipid biosynthesis-globo series	1000
2785	MAR00803	0	1000	Glycosphingolipid biosynthesis-globo series	1000
2818	MAR00794	0	1000	Glycosphingolipid metabolism	1000
3170	MAR01659	0	1000	Bile acid biosynthesis	1000
3191	MAR01718	0	1000	Bile acid biosynthesis	1000
3192	MAR01726	-1000	0	Bile acid biosynthesis	1000
3212	MAR01868	0	1000	Bile acid recycling	1000
3213	MAR01870	0	1000	Bile acid recycling	1000
3214	MAR01872	0	1000	Bile acid recycling	1000
3215	MAR01874	0	1000	Bile acid recycling	1000
3243	MAR04252	0	1000	Nicotinate and nicotinamide metabolism	1000
3244	MAR04253	0	1000	Nicotinate and nicotinamide metabolism	1000
3245	MAR04254	0	1000	Nicotinate and nicotinamide metabolism	1000
3246	MAR04255	0	1000	Nicotinate and nicotinamide metabolism	1000
3247	MAR04257	0	1000	Nicotinate and nicotinamide metabolism	1000
3252	MAR04264	0	1000	Nicotinate and nicotinamide metabolism	1000
3253	MAR04265	0	1000	Nicotinate and nicotinamide metabolism	1000
3260	MAR04662	0	1000	Nicotinate and nicotinamide metabolism	1000
3267	MAR03871	0	1000	Pantothenate and CoA biosynthesis	1000
3269	MAR04498	0	1000	Pantothenate and CoA biosynthesis	1000
3270	MAR04500	0	1000	Pantothenate and CoA biosynthesis	1000
3278	MAR04727	0	1000	Pantothenate and CoA biosynthesis	1000
3281	MAR04732	0	1000	Pantothenate and CoA biosynthesis	1000
3288	MAR06542	0	1000	Inositol phosphate metabolism	1000
3289	MAR06543	0	1000	Inositol phosphate metabolism	1000
3290	MAR06544	0	1000	Inositol phosphate metabolism	1000
3291	MAR06545	0	1000	Inositol phosphate metabolism	1000
3292	MAR06546	0	1000	Inositol phosphate metabolism	1000
3293	MAR06547	0	1000	Inositol phosphate metabolism	1000
3294	MAR06548	0	1000	Inositol phosphate metabolism	1000
3295	MAR06549	0	1000	Inositol phosphate metabolism	1000
3296	MAR06550	0	1000	Inositol phosphate metabolism	1000
3297	MAR06551	0	1000	Inositol phosphate metabolism	1000
3298	MAR06552	0	1000	Inositol phosphate metabolism	1000
3299	MAR06553	0	1000	Inositol phosphate metabolism	1000
3300	MAR06554	0	1000	Inositol phosphate metabolism	1000
3301	MAR06555	0	1000	Inositol phosphate metabolism	1000
3302	MAR06556	0	1000	Inositol phosphate metabolism	1000
3303	MAR06557	0	1000	Inositol phosphate metabolism	1000
3304	MAR06558	0	1000	Inositol phosphate metabolism	1000
3309	MAR06563	0	1000	Inositol phosphate metabolism	1000
3310	MAR06564	0	1000	Inositol phosphate metabolism	1000
3311	MAR06565	0	1000	Inositol phosphate metabolism	1000
3312	MAR06566	0	1000	Inositol phosphate metabolism	1000
3317	MAR06571	0	1000	Inositol phosphate metabolism	1000
3318	MAR06572	0	1000	Inositol phosphate metabolism	1000
3320	MAR06574	0	1000	Inositol phosphate metabolism	1000
3321	MAR06576	0	1000	Inositol phosphate metabolism	1000
3322	MAR06579	0	1000	Inositol phosphate metabolism	1000
3325	MAR06583	0	1000	Inositol phosphate metabolism	1000
3328	MAR06587	0	1000	Inositol phosphate metabolism	1000
3329	MAR06591	0	1000	Inositol phosphate metabolism	1000
3330	MAR06592	0	1000	Inositol phosphate metabolism	1000
3331	MAR06595	0	1000	Inositol phosphate metabolism	1000
3332	MAR07652	0	1000	Inositol phosphate metabolism	1000
3334	MAR07655	0	1000	Inositol phosphate metabolism	1000
3335	MAR07656	0	1000	Inositol phosphate metabolism	1000
3349	MAR08813	0	1000	Inositol phosphate metabolism	1000
3351	MAR08815	0	1000	Inositol phosphate metabolism	1000
3358	MAR08824	0	1000	Inositol phosphate metabolism	1000
3363	MAR08835	0	1000	Inositol phosphate metabolism	1000
3369	MAR04336	0	1000	Folate metabolism	1000
3375	MAR04446	0	1000	Folate metabolism	1000
3376	MAR04448	0	1000	Folate metabolism	1000
3420	MAR07661	0	1000	Biotin metabolism	1000
3423	MAR07668	0	1000	Biotin metabolism	1000
3424	MAR07669	0	1000	Biotin metabolism	1000
3425	MAR07670	0	1000	Biotin metabolism	1000
3426	MAR07671	0	1000	Biotin metabolism	1000
3427	MAR07672	0	1000	Biotin metabolism	1000
3428	MAR07673	0	1000	Biotin metabolism	1000
3433	MAR04166	0	1000	Biopterin metabolism	1000
3434	MAR04167	0	1000	Biopterin metabolism	1000
3457	MAR04657	0	1000	Porphyrin metabolism	1000
3506	MAR04206	0	1000	Thiamine metabolism	1000
3507	MAR04207	0	1000	Thiamine metabolism	1000
3513	MAR04064	0	1000	Vitamin B6 metabolism	1000
3514	MAR04065	0	1000	Vitamin B6 metabolism	1000
3515	MAR04066	0	1000	Vitamin B6 metabolism	1000
3516	MAR04067	0	1000	Vitamin B6 metabolism	1000
3517	MAR04068	0	1000	Vitamin B6 metabolism	1000
3522	MAR08724	0	1000	Vitamin B6 metabolism	1000
3523	MAR08725	0	1000	Vitamin B6 metabolism	1000
3637	MAR03955	0	1000	Miscellaneous	1000
3648	MAR09493	0	1000	Isolated	1000
3649	MAR09494	0	1000	Isolated	1000
3650	MAR09516	0	1000	Isolated	1000
3651	MAR09517	0	1000	Isolated	1000
4906	MAR00031	0	1000	Pool reactions	1000
4907	MAR00032	0	1000	Pool reactions	1000
4934	MAR00101	0	1000	Cholesterol metabolism	1000
4952	MAR00121	0	1000	Glycerophospholipid metabolism	1000
4989	MAR00443	0	1000	Cholesterol metabolism	1000
4990	MAR00445	0	1000	Cholesterol metabolism	1000
4995	MAR00562	0	1000	Fatty acid oxidation	1000
4996	MAR00563	0	1000	Fatty acid oxidation	1000
5012	MAR00776	0	1000	Fatty acid oxidation	1000
5025	MAR00874	0	1000	Fatty acid oxidation	1000
5027	MAR00922	0	1000	Fatty acid oxidation	1000
5049	MAR01169	0	1000	Glycolysis / Gluconeogenesis	1000
5110	MAR01715	0	1000	Cholesterol metabolism	1000
5133	MAR02026	-1000	0	Cholesterol metabolism	1000
5134	MAR02027	-1000	0	Cysteine and methionine metabolism	1000
5136	MAR02035	0	1000	Fatty acid oxidation	1000
5144	MAR02147	-1000	0	Cholesterol metabolism	1000
5149	MAR02185	0	1000	Fatty acid biosynthesis	1000
5151	MAR02188	-1000	0	Miscellaneous	1000
5152	MAR02189	0	1000	Miscellaneous	1000
5153	MAR02192	-1000	0	Miscellaneous	1000
5154	MAR02195	0	1000	Miscellaneous	1000
5155	MAR02196	-1000	0	Miscellaneous	1000
5156	MAR02197	0	1000	Miscellaneous	1000
5158	MAR02199	0	1000	Cholesterol metabolism	1000
5160	MAR02206	-1000	0	Cholesterol metabolism	1000
5179	MAR02337	-1000	0	Cholesterol metabolism	1000
5180	MAR02339	0	1000	Cholesterol metabolism	1000
5182	MAR02352	0	1000	Miscellaneous	1000
5183	MAR02357	0	1000	Miscellaneous	1000
5184	MAR02358	0	1000	Miscellaneous	1000
5186	MAR02367	0	1000	Fatty acid oxidation	1000
5187	MAR02369	0	1000	Fatty acid oxidation	1000
5188	MAR02370	0	1000	Fatty acid oxidation	1000
5189	MAR02372	0	1000	Fatty acid oxidation	1000
5190	MAR02373	0	1000	Fatty acid oxidation	1000
5206	MAR02781	0	1000	Phosphatidylinositol phosphate metabolism	1000
5207	MAR02804	-750	250	Fatty acid oxidation	1000
5208	MAR02808	-750	250	Fatty acid oxidation	1000
5209	MAR02810	-750	250	Fatty acid oxidation	1000
5219	MAR03303	0	1000	Phosphatidylinositol phosphate metabolism	1000
5287	MAR03846	-1000	0	Eicosanoid metabolism	1000
5289	MAR03874	-1000	0	Eicosanoid metabolism	1000
5539	MAR08274	0	1000	Pyrimidine metabolism	1000
5623	MAR11394	0	1000	Propanoate metabolism	1000
5803	MAR12020	0	1000	Tyrosine metabolism	1000
5804	MAR12021	0	1000	Tyrosine metabolism	1000
5805	MAR12022	-1000	0	Tyrosine metabolism	1000
5907	MAR12344	0	1000	Drug metabolism	1000
5908	MAR12345	-1000	0	Drug metabolism	1000
5909	MAR12350	0	1000	Drug metabolism	1000
5910	MAR12351	-1000	0	Drug metabolism	1000
5913	MAR12373	0	1000	Drug metabolism	1000
5914	MAR12374	-1000	0	Drug metabolism	1000
5915	MAR12376	0	1000	Drug metabolism	1000
5916	MAR12377	-1000	0	Drug metabolism	1000
5917	MAR12383	0	1000	Drug metabolism	1000
5918	MAR12384	-1000	0	Drug metabolism	1000
5919	MAR12394	0	1000	Drug metabolism	1000
5920	MAR12395	-1000	0	Drug metabolism	1000
5921	MAR12399	0	1000	Drug metabolism	1000
5922	MAR12400	-1000	0	Drug metabolism	1000
5923	MAR12407	0	1000	Drug metabolism	1000
5924	MAR12408	-1000	0	Drug metabolism	1000
5925	MAR12410	0	1000	Drug metabolism	1000
5926	MAR12411	-1000	0	Drug metabolism	1000
5927	MAR12428	0	1000	Drug metabolism	1000
5928	MAR12429	-1000	0	Drug metabolism	1000
5929	MAR12458	0	1000	Drug metabolism	1000
5930	MAR12459	-1000	0	Drug metabolism	1000
5931	MAR12464	0	1000	Drug metabolism	1000
5932	MAR12465	0	1000	Drug metabolism	1000
5933	MAR12466	0	1000	Drug metabolism	1000
5934	MAR12467	0	1000	Drug metabolism	1000
5945	MAR12570	0	1000	Drug metabolism	1000
5946	MAR12571	-1000	0	Drug metabolism	1000
5952	MAR12787	0	1000	Drug metabolism	1000
5953	MAR12788	0	1000	Drug metabolism	1000
5955	MAR12821	0	1000	Drug metabolism	1000
5956	MAR12823	0	1000	Drug metabolism	1000
5957	MAR12824	-1000	0	Drug metabolism	1000
5958	MAR12827	-1000	0	Drug metabolism	1000
5962	MAR12870	0	1000	Drug metabolism	1000
5963	MAR12871	-1000	0	Drug metabolism	1000
5976	MAR10066	0	1000	Steroid metabolism	1000
5977	MAR10067	0	1000	Inositol phosphate metabolism	1000
6009	MAR05128	-1000	0	Miscellaneous	1000
6663	MAR03964	0	1000	Artificial reactions	1000
3520	MAR04071	-2.41E-06	999.9999984	Vitamin B6 metabolism	1000.000001
23	MAR04375	-1000	0.00024814	Glycolysis / Gluconeogenesis	1000.000248
3432	MAR04165	-999.9999984	0.085326075	Biopterin metabolism	1000.085324
444	MAR03807	-1000	0.257387405	Arginine and proline metabolism	1000.257387
1661	MAR02755	-302.8479861	752.5251905	Carnitine shuttle (cytosolic)	1055.373177
1781	MAR03033	-825.5607721	250	Carnitine shuttle (peroxisomal)	1075.560772
1782	MAR03034	-250	825.5607721	Carnitine shuttle (peroxisomal)	1075.560772
1625	MAR02626	-142.8532537	1000	Carnitine shuttle (cytosolic)	1142.853254
1694	MAR02630	-1000	142.8532537	Carnitine shuttle (mitochondrial)	1142.853254
1700	MAR02646	-999.9999821	142.857107	Carnitine shuttle (mitochondrial)	1142.857089
1628	MAR02642	-142.857107	999.9999821	Carnitine shuttle (cytosolic)	1142.857089
5217	MAR03276	-1000	154.5683985	Fatty acid oxidation	1154.568398
5218	MAR03289	-1000	154.5683985	Fatty acid oxidation	1154.568398
505	MAR03845	-178.4406506	1000	Glycine, serine and threonine metabolism	1178.440651
1627	MAR02636	-185.363329	1000	Carnitine shuttle (cytosolic)	1185.363329
1698	MAR02640	-1000	185.363329	Carnitine shuttle (mitochondrial)	1185.363329
4937	MAR00104	-192.0045035	999.9502908	Fatty acid oxidation	1191.954794
5135	MAR02028	-1000	192.0046836	Fatty acid oxidation	1192.004684
148	MAR04501	-529.4063627	666.6639581	Pentose phosphate pathway	1196.070321
143	MAR04404	-529.4063627	666.6639581	Pentose phosphate pathway	1196.070321
1671	MAR00162	-519.9990271	691.6092519	Carnitine shuttle (mitochondrial)	1211.608279
1672	MAR00163	-519.9990271	691.6092519	Carnitine shuttle (mitochondrial)	1211.608279
941	MAR00188	-1000	215.9868707	Fatty acid activation (cytosolic)	1215.986871
5147	MAR02183	-1000	215.9868767	Fatty acid oxidation	1215.986877
1668	MAR03032	-666.2091189	569.0619738	Carnitine shuttle (cytosolic)	1235.271093
5150	MAR02187	-1000	247.2695806	Fatty acid oxidation	1247.269581
5146	MAR02149	-1000	247.2695806	Fatty acid oxidation	1247.269581
1748	MAR02724	-999.9502983	333.3170404	Carnitine shuttle (mitochondrial)	1333.267339
1652	MAR02720	-333.3170404	999.9503009	Carnitine shuttle (cytosolic)	1333.267341
980	MAR00361	-1000	333.316767	Fatty acid activation (cytosolic)	1333.316767
992	MAR00409	-1000	333.316767	Fatty acid activation (cytosolic)	1333.316767
149	MAR04565	-365.8479186	1000	Pentose phosphate pathway	1365.847919
1659	MAR02746	-399.9999908	1000	Carnitine shuttle (cytosolic)	1399.999991
1744	MAR02716	-399.9999908	1000	Carnitine shuttle (mitochondrial)	1399.999991
1762	MAR02750	-1000	399.9999908	Carnitine shuttle (mitochondrial)	1399.999991
1650	MAR02714	-1000	415.6002466	Carnitine shuttle (cytosolic)	1415.600247
298	MAR04644	-999.9996886	466.7310259	Pyrimidine metabolism	1466.730714
3377	MAR04503	-1000	487.8516285	Folate metabolism	1487.851628
5330	MAR04719	-825.5607721	673.5302651	Fatty acid oxidation	1499.091037
991	MAR00405	-1000	499.9751492	Fatty acid activation (cytosolic)	1499.975149
5161	MAR02207	-673.5302646	1000	Fatty acid oxidation	1673.530265
223	MAR04651	-697.6611124	1000	Purine metabolism	1697.661112
1633	MAR02660	-752.5258243	999.999994	Carnitine shuttle (cytosolic)	1752.525818
1709	MAR02661	-752.5258243	999.999994	Carnitine shuttle (mitochondrial)	1752.525818
1710	MAR02662	-999.999994	752.5258243	Carnitine shuttle (mitochondrial)	1752.525818
5145	MAR02148	-1000	755.3931319	Fatty acid oxidation	1755.393132
24	MAR04381	-770.1325074	1000	Glycolysis / Gluconeogenesis	1770.132507
5547	MAR08992	-881.5491963	1000	Pentose phosphate pathway	1881.549196
22	MAR04373	-1000	998.0311051	Glycolysis / Gluconeogenesis	1998.031105
53	MAR04131	-999.9840278	1000	Galactose metabolism	1999.984028
140	MAR04352	-1000	999.9945829	Pentose phosphate pathway	1999.994583
229	MAR04709	-999.9978047	1000	Purine metabolism	1999.997805
209	MAR04603	-999.9982279	1000	Purine metabolism	1999.998228
238	MAR05353	-1000	999.9982279	Purine metabolism	1999.998228
2722	MAR00607	-1000	999.9994049	Glycerophospholipid metabolism	1999.999405
192	MAR04480	-999.9999981	999.9994772	Purine metabolism	1999.999475
227	MAR04695	-999.9994753	1000	Purine metabolism	1999.999475
295	MAR04637	-1000	999.9996886	Pyrimidine metabolism	1999.999689
254	MAR04673	-1000	999.9997886	Pyrimidine metabolism	1999.999789
313	MAR03968	-1000	999.9997886	Nucleotide metabolism	1999.999789
1780	MAR03030	-1000	999.9998954	Carnitine shuttle (peroxisomal)	1999.999895
3250	MAR04262	-1000	999.9999267	Nicotinate and nicotinamide metabolism	1999.999927
3266	MAR08791	-999.9999267	1000	Nicotinate and nicotinamide metabolism	1999.999927
887	MAR04141	-1000	999.9999323	Tricarboxylic acid cycle and glyoxylate/dicarboxylate metabolism	1999.999932
1675	MAR02596	-999.9999522	1000	Carnitine shuttle (mitochondrial)	1999.999952
5086	MAR01588	-1000	999.9999522	Fatty acid oxidation	1999.999952
1674	MAR02593	-1000	999.9999538	Carnitine shuttle (mitochondrial)	1999.999954
1639	MAR02678	-999.9999761	999.9999821	Carnitine shuttle (cytosolic)	1999.999958
1641	MAR02684	-999.9999821	999.9999761	Carnitine shuttle (cytosolic)	1999.999958
1722	MAR02680	-999.9999821	999.9999761	Carnitine shuttle (mitochondrial)	1999.999958
1725	MAR02685	-999.9999761	999.9999821	Carnitine shuttle (mitochondrial)	1999.999958
1726	MAR02686	-999.9999761	999.9999821	Carnitine shuttle (mitochondrial)	1999.999958
501	MAR03784	-999.9999618	1000	Glycine, serine and threonine metabolism	1999.999962
733	MAR03783	-999.9999618	1000	Valine, leucine, and isoleucine metabolism	1999.999962
1638	MAR02675	-999.9999821	999.999988	Carnitine shuttle (cytosolic)	1999.99997
1719	MAR02676	-999.9999821	999.999988	Carnitine shuttle (mitochondrial)	1999.99997
1720	MAR02677	-999.999988	999.9999821	Carnitine shuttle (mitochondrial)	1999.99997
18	MAR04368	-1000	999.9999737	Glycolysis / Gluconeogenesis	1999.999974
1706	MAR02656	-999.9999761	1000	Carnitine shuttle (mitochondrial)	1999.999976
3475	MAR06638	-999.9999944	1000	Retinol metabolism	1999.999994
3492	MAR08709	-999.9999944	1000	Retinol metabolism	1999.999994
3379	MAR04654	-999.9999984	1000	Folate metabolism	1999.999998
3380	MAR04655	-999.9999984	1000	Folate metabolism	1999.999998
8	MAR04388	-1000	1000	Glycolysis / Gluconeogenesis	2000
16	MAR04363	-1000	1000	Glycolysis / Gluconeogenesis	2000
17	MAR04365	-1000	1000	Glycolysis / Gluconeogenesis	2000
25	MAR04391	-1000	1000	Glycolysis / Gluconeogenesis	2000
58	MAR04774	-1000	1000	Galactose metabolism	2000
59	MAR04775	-1000	1000	Galactose metabolism	2000
107	MAR08502	-1000	1000	Pyruvate metabolism	2000
117	MAR04280	-1000	1000	Pyruvate metabolism	2000
120	MAR03797	-1000	1000	Propanoate metabolism	2000
124	MAR04460	-1000	1000	Propanoate metabolism	2000
137	MAR04306	-1000	1000	Pentose phosphate pathway	2000
141	MAR04354	-1000	1000	Pentose phosphate pathway	2000
147	MAR04477	-1000	1000	Pentose phosphate pathway	2000
150	MAR04567	-1000	1000	Pentose phosphate pathway	2000
151	MAR04568	-1000	1000	Pentose phosphate pathway	2000
154	MAR04710	-1000	1000	Pentose phosphate pathway	2000
160	MAR04002	-1000	1000	Purine metabolism	2000
161	MAR04004	-1000	1000	Purine metabolism	2000
175	MAR04085	-1000	1000	Purine metabolism	2000
184	MAR04418	-1000	1000	Purine metabolism	2000
190	MAR04452	-1000	1000	Purine metabolism	2000
206	MAR04574	-1000	1000	Purine metabolism	2000
243	MAR04016	-1000	1000	Purine metabolism	2000
244	MAR04018	-1000	1000	Purine metabolism	2000
245	MAR04044	-1000	1000	Purine metabolism	2000
246	MAR04291	-1000	1000	Purine metabolism	2000
248	MAR04570	-1000	1000	Purine metabolism	2000
250	MAR04006	-1000	1000	Pyrimidine metabolism	2000
251	MAR04028	-1000	1000	Pyrimidine metabolism	2000
253	MAR04670	-1000	1000	Pyrimidine metabolism	2000
256	MAR06614	-1000	1000	Pyrimidine metabolism	2000
257	MAR06615	-1000	1000	Pyrimidine metabolism	2000
258	MAR06616	-1000	1000	Pyrimidine metabolism	2000
259	MAR04635	-1000	1000	Pyrimidine metabolism	2000
263	MAR04008	-1000	1000	Pyrimidine metabolism	2000
287	MAR04512	-1000	1000	Pyrimidine metabolism	2000
291	MAR04579	-1000	1000	Pyrimidine metabolism	2000
302	MAR06612	-1000	1000	Pyrimidine metabolism	2000
308	MAR06627	-1000	1000	Pyrimidine metabolism	2000
312	MAR03967	-1000	1000	Nucleotide metabolism	2000
314	MAR04024	-1000	1000	Nucleotide metabolism	2000
329	MAR04680	-1000	1000	Nucleotide metabolism	2000
344	MAR07801	-1000	1000	Nucleotide metabolism	2000
345	MAR07863	-1000	1000	Nucleotide metabolism	2000
346	MAR07864	-1000	1000	Nucleotide metabolism	2000
[truncated: 157 more rows]
