# Supplementary material for: Improved flux profiling in genome-scale modeling of human cell metabolism
Source: Cell Rep Methods. 2026 Jan 12;6(1):101275. doi: 10.1016/j.crmeth.2025.101275 (PMC12853175; doi:10.1016/j.crmeth.2025.101275)
Supplement: Table S4. Raw Z scores per metabolic subsystem, related to Figure 4 [file mmc4.csv]

sliding_window	Acyl_CoAHydrolysis	AcylglyceridesMetabolism	Alanine_AspartateAndGlutamateMetabolism	AminoSugarAndNucleotideSugarMetabolism	AndrogenMetabolism	ArginineAndProlineMetabolism	ArtificialReactions	BetaOxidationOfDi_unsaturatedFattyAcids_n_6__mitochondrial_	BetaOxidationOfDi_unsaturatedFattyAcids_n_6__peroxisomal_	BetaOxidationOfEven_chainFattyAcids_mitochondrial_	BetaOxidationOfEven_chainFattyAcids_peroxisomal_	BetaOxidationOfOdd_chainFattyAcids_mitochondrial_	BetaOxidationOfUnsaturatedFattyAcids_n_7__mitochondrial_	BetaOxidationOfUnsaturatedFattyAcids_n_7__peroxisomal_	BetaOxidationOfUnsaturatedFattyAcids_n_9__mitochondrial_	BetaOxidationOfUnsaturatedFattyAcids_n_9__peroxisomal_	Beta_alanineMetabolism	BileAcidBiosynthesis	BileAcidRecycling	BiopterinMetabolism	BiotinMetabolism	ButanoateMetabolism	CarnitineShuttle_cytosolic_	CarnitineShuttle_endoplasmicReticular_	CarnitineShuttle_mitochondrial_	CarnitineShuttle_peroxisomal_	CholesterolBiosynthesis1_BlochPathway_	CholesterolBiosynthesis3_Kandustch_RussellPathway_	CholesterolMetabolism	CysteineAndMethionineMetabolism	DrugMetabolism	EicosanoidMetabolism	EstrogenMetabolism	EtherLipidMetabolism	FattyAcidActivation_cytosolic_	FattyAcidActivation_endoplasmicReticular_	FattyAcidBiosynthesis	FattyAcidBiosynthesis_even_chain_	FattyAcidBiosynthesis_odd_chain_	FattyAcidBiosynthesis_unsaturated_	FattyAcidDesaturation_even_chain_	FattyAcidElongation_even_chain_	FattyAcidElongation_odd_chain_	FattyAcidOxidation	FolateMetabolism	FormationAndHydrolysisOfCholesterolEsters	FructoseAndMannoseMetabolism	GalactoseMetabolism	GlutathioneMetabolism
1	-0.376704374	-0.589142562	-0.575661017	-0.672690138	-0.336238883	-0.610513695	2.879377767	-0.345981831	-0.406431287	-0.177178124	1.629014527	0.346475465	-0.706916891	-0.336238883	-0.710050184	3.341572881	-0.375452742	-0.548080191	-0.336238883	-0.369718464	-0.501587299	1.420659839	0.537170533	1.768979534	0.394126619	-0.539230938	6.823166483	9.864681358	-0.190468093	-0.484231184	-0.347930826	-0.716124291	-0.336238883	-0.341019539	-0.438875827	-0.392952874	1.275418284	0.185223131	0.162847037	2.586273501	-0.639861726	0.610824776	1.24745279	0.330890725	-0.558252885	-0.378670944	-0.336238883	-0.565274297	-0.42319817
2	-0.376704374	-0.589142562	-0.575661017	-0.672690138	-0.336238883	-0.610513695	-0.345525332	-0.345981831	-0.406431287	-0.177178124	1.629014527	0.346475465	-0.706916891	-0.336238883	-0.710050184	4.09917645	-0.375452742	-0.548080191	-0.336238883	-0.369718464	-0.501587299	-0.375787441	0.292320709	-0.622192802	0.394126619	-0.539230938	6.823166483	9.240576275	-0.190468093	-0.484231184	-0.347930826	-0.716124291	-0.336238883	-0.341019539	-0.438875827	-0.392952874	1.275418284	0.185223131	0.162847037	3.131337594	-0.117307983	0.610824776	1.24745279	0.261675589	-0.558252885	-0.378670944	-0.336238883	-0.565274297	-0.42319817
3	-0.376704374	-0.589142562	-0.575661017	-0.672690138	-0.336238883	-0.610513695	-0.345525332	-0.345981831	-0.406431287	-0.177178124	1.629014527	0.346475465	-0.706916891	2.958902168	-0.710050184	4.225443711	-0.375452742	-0.548080191	-0.336238883	-0.369718464	-0.501587299	-0.375787441	0.537170533	-0.622192802	0.394126619	-0.539230938	6.823166483	2.999525448	-0.190468093	-0.484231184	-0.347930826	-0.716124291	-0.336238883	-0.341019539	-0.438875827	-0.392952874	1.275418284	0.185223131	0.162847037	3.131337594	-0.117307983	0.610824776	1.24745279	0.261675589	-0.558252885	-0.378670944	-0.336238883	-0.565274297	-0.42319817
4	-0.376704374	-0.589142562	-0.575661017	-0.672690138	-0.336238883	-0.610513695	-0.345525332	-0.345981831	-0.406431287	0.550087055	1.629014527	0.346475465	-0.706916891	2.958902168	-0.710050184	4.225443711	-0.375452742	-0.548080191	-0.336238883	-0.369718464	-0.501587299	-0.375787441	0.537170533	-0.622192802	0.878445224	-0.539230938	5.2792498	0.503105118	0.152024991	-0.484231184	-0.347930826	-0.716124291	-0.336238883	-0.341019539	-0.438875827	-0.392952874	1.275418284	0.185223131	0.162847037	3.131337594	-0.117307983	0.610824776	1.24745279	0.261675589	-0.558252885	-0.378670944	-0.336238883	-0.565274297	-0.42319817
5	-0.376704374	-0.589142562	-0.575661017	-0.672690138	-0.336238883	-0.610513695	-0.345525332	-0.345981831	-0.406431287	0.550087055	1.629014527	0.346475465	-0.706916891	2.958902168	-0.710050184	4.225443711	-0.375452742	-0.548080191	-0.336238883	-0.369718464	-0.501587299	-0.375787441	0.537170533	-0.622192802	0.878445224	-0.539230938	2.500199771	0.503105118	0.494518076	-0.484231184	-0.347930826	-0.716124291	-0.336238883	-0.341019539	-0.438875827	-0.392952874	1.589071965	0.680274046	0.765073815	3.131337594	-0.117307983	0.610824776	1.24745279	0.330890725	-0.558252885	-0.378670944	-0.336238883	-0.565274297	-0.42319817
6	-0.376704374	-0.589142562	-0.575661017	-0.672690138	-0.336238883	-0.610513695	-0.345525332	-0.345981831	-0.406431287	0.550087055	1.629014527	0.979661396	-0.706916891	2.958902168	-0.710050184	4.225443711	-0.375452742	-0.548080191	-0.336238883	-0.369718464	-0.501587299	-0.375787441	0.782020358	-0.622192802	0.999524875	-0.539230938	0.956283088	-0.120999965	0.152024991	-0.484231184	-0.347930826	-0.716124291	-0.336238883	-0.341019539	-0.438875827	-0.392952874	1.902725646	0.680274046	0.765073815	3.131337594	-0.117307983	0.610824776	1.24745279	0.538536132	-0.558252885	-0.378670944	-0.336238883	-0.565274297	-0.42319817
7	-0.376704374	-0.589142562	-0.575661017	-0.672690138	-0.336238883	-0.610513695	-0.345525332	-0.345981831	-0.406431287	0.550087055	1.445199416	0.979661396	-0.706916891	2.958902168	-0.710050184	4.225443711	-0.375452742	-0.548080191	-0.336238883	-0.369718464	-0.501587299	-0.375787441	0.782020358	-0.622192802	0.999524875	-0.539230938	0.029933079	-0.120999965	0.152024991	-0.484231184	-0.347930826	-0.716124291	-0.336238883	-0.341019539	-0.438875827	-0.392952874	2.530033008	0.680274046	0.765073815	3.131337594	0.40524576	0.610824776	0.022908148	1.023042082	-0.558252885	-0.378670944	-0.336238883	-0.565274297	-0.42319817
8	-0.376704374	-0.589142562	-0.575661017	-0.672690138	-0.336238883	-0.610513695	-0.345525332	-0.345981831	-0.406431287	0.550087055	2.180459859	0.979661396	-0.706916891	2.958902168	-0.710050184	3.720374665	-0.375452742	-0.548080191	-0.336238883	-0.369718464	-0.501587299	-0.375787441	1.026870182	-0.622192802	1.120604526	-0.539230938	0.029933079	-0.120999965	0.152024991	-0.484231184	-0.347930826	-0.716124291	-0.336238883	-0.341019539	-0.438875827	-0.392952874	2.530033008	0.680274046	0.765073815	2.40458547	0.40524576	0.610824776	-0.385273399	1.299902624	-0.558252885	-0.378670944	-0.336238883	-0.565274297	-0.42319817
9	-0.376704374	-0.589142562	-0.575661017	-0.672690138	-0.336238883	-0.610513695	-0.345525332	-0.345981831	-0.406431287	0.550087055	1.629014527	0.979661396	-0.706916891	2.958902168	-0.710050184	3.720374665	-0.375452742	-0.548080191	-0.336238883	-0.369718464	-0.501587299	-0.375787441	1.026870182	-0.622192802	1.120604526	-0.539230938	0.029933079	-0.120999965	0.152024991	-0.484231184	-0.347930826	-0.716124291	-0.336238883	-0.341019539	-0.438875827	-0.392952874	1.275418284	0.680274046	0.765073815	2.40458547	0.40524576	0.610824776	-0.385273399	1.645978303	-0.558252885	-0.378670944	-0.336238883	-0.565274297	-0.42319817
10	-0.376704374	-0.589142562	-0.575661017	-0.672690138	-0.336238883	-0.610513695	-0.345525332	-0.345981831	-0.406431287	0.550087055	-0.025321469	0.979661396	-0.706916891	2.958902168	-0.710050184	3.720374665	-0.375452742	-0.548080191	-0.336238883	-0.369718464	-0.501587299	-0.375787441	1.761419655	-0.622192802	1.120604526	-0.539230938	0.029933079	-0.120999965	0.152024991	-0.484231184	-0.347930826	-0.716124291	-0.336238883	-0.341019539	-0.438875827	-0.392952874	1.275418284	0.680274046	0.765073815	2.40458547	0.40524576	0.610824776	-0.385273399	1.576763167	-0.558252885	-0.378670944	-0.336238883	-0.565274297	-0.42319817
11	-0.376704374	-0.589142562	-0.575661017	-0.672690138	-0.336238883	-0.610513695	-0.345525332	-0.345981831	-0.406431287	0.550087055	-0.025321469	0.979661396	-0.706916891	2.958902168	-0.710050184	3.467840143	-0.375452742	-0.548080191	-0.336238883	-0.369718464	-0.501587299	-0.375787441	2.251119304	-0.622192802	2.089241735	-0.539230938	0.029933079	-0.120999965	0.152024991	-0.484231184	-0.347930826	-0.716124291	-0.336238883	-0.341019539	-0.438875827	-0.392952874	1.275418284	0.680274046	0.765073815	2.40458547	0.40524576	0.610824776	-0.385273399	1.36911776	-0.558252885	-0.378670944	-0.336238883	-0.565274297	-0.42319817
12	-0.376704374	-0.589142562	-0.575661017	-0.672690138	-0.336238883	-0.610513695	-0.345525332	-0.345981831	-0.406431287	1.822801118	-0.025321469	0.979661396	-0.706916891	2.958902168	-0.710050184	2.205167529	-0.375452742	-0.548080191	-0.336238883	-0.369718464	-0.501587299	-0.375787441	2.251119304	-0.622192802	2.210321386	-0.539230938	0.029933079	-0.120999965	0.152024991	-0.484231184	-0.347930826	-0.716124291	-0.336238883	-0.341019539	-0.438875827	-0.392952874	1.275418284	0.680274046	0.765073815	2.40458547	0.40524576	0.610824776	-0.385273399	1.36911776	-0.558252885	-0.378670944	-0.336238883	-0.565274297	-0.42319817
13	-0.376704374	-0.589142562	-0.575661017	-0.672690138	-0.336238883	-0.610513695	-0.345525332	-0.345981831	-0.406431287	1.822801118	-0.025321469	0.979661396	-0.706916891	2.958902168	-0.710050184	0.942494915	-0.375452742	-0.548080191	-0.336238883	-0.369718464	-0.501587299	-0.375787441	2.251119304	-0.622192802	2.210321386	-0.539230938	0.029933079	-0.120999965	0.152024991	-0.484231184	-0.347930826	-0.716124291	-0.336238883	-0.341019539	-0.438875827	-0.392952874	1.275418284	0.680274046	0.765073815	2.40458547	0.40524576	0.610824776	-0.385273399	1.36911776	-0.558252885	-0.378670944	-0.336238883	-0.565274297	-0.42319817
14	-0.376704374	-0.589142562	-0.575661017	-0.672690138	-0.336238883	-0.610513695	-0.345525332	-0.345981831	-0.406431287	1.822801118	0.158493641	0.979661396	-0.706916891	2.958902168	-0.710050184	0.563693131	-0.375452742	-0.548080191	-0.336238883	-0.369718464	-0.501587299	-0.375787441	2.251119304	-0.622192802	2.210321386	-0.539230938	0.029933079	-0.120999965	0.152024991	-0.484231184	-0.347930826	-0.716124291	-0.336238883	-0.341019539	-0.438875827	-0.392952874	1.275418284	0.680274046	0.765073815	2.40458547	0.40524576	0.610824776	-0.385273399	1.023042082	-0.558252885	-0.378670944	-0.336238883	-0.565274297	-0.42319817
15	-0.376704374	-0.589142562	-0.575661017	-0.672690138	-0.336238883	-0.610513695	-0.345525332	-0.345981831	-0.406431287	1.822801118	1.629014527	0.979661396	-0.706916891	2.958902168	-0.710050184	0.563693131	-0.375452742	-0.548080191	-0.336238883	-0.369718464	-0.501587299	-0.375787441	2.251119304	-0.622192802	2.210321386	-0.539230938	0.029933079	-0.120999965	0.152024991	-0.484231184	-0.347930826	-0.716124291	-0.336238883	-0.341019539	-0.438875827	-0.392952874	1.275418284	0.680274046	0.765073815	1.677833347	0.40524576	-0.56291695	-0.385273399	1.023042082	-0.558252885	-0.378670944	-0.336238883	-0.565274297	-0.42319817
16	-0.376704374	-0.589142562	-0.575661017	-0.672690138	-0.336238883	-0.610513695	-0.345525332	-0.345981831	-0.406431287	1.822801118	2.36427497	0.979661396	-0.299400095	2.958902168	-0.710050184	0.563693131	-0.375452742	-0.548080191	-0.336238883	-0.369718464	-0.501587299	-0.375787441	2.251119304	-0.622192802	2.210321386	-0.539230938	0.029933079	-0.120999965	0.152024991	-0.484231184	-0.347930826	-0.716124291	-0.336238883	-0.341019539	-0.438875827	-0.392952874	1.275418284	0.680274046	0.765073815	1.132769254	0.40524576	-0.56291695	-0.385273399	0.88461181	-0.558252885	-0.378670944	-0.336238883	-0.565274297	-0.42319817
17	-0.376704374	-0.589142562	-0.575661017	-0.672690138	-0.336238883	-0.610513695	-0.345525332	-0.345981831	-0.406431287	1.459168529	2.36427497	0.979661396	0.923150292	2.958902168	-0.710050184	0.563693131	-0.375452742	-0.548080191	-0.336238883	-0.369718464	-0.501587299	-0.375787441	2.00626948	0.573393366	1.968162084	-0.539230938	0.029933079	-0.120999965	0.152024991	-0.484231184	-0.347930826	-0.716124291	-0.336238883	-0.341019539	-0.438875827	-0.392952874	1.589071965	0.02020616	0.765073815	0.951081223	0.40524576	-0.56291695	-0.385273399	1.023042082	-0.558252885	-0.378670944	-0.336238883	-0.565274297	-0.42319817
18	-0.376704374	-0.589142562	-0.575661017	-0.672690138	-0.336238883	-0.610513695	-0.345525332	-0.345981831	-0.406431287	1.640984823	2.36427497	0.66306843	0.923150292	2.958902168	-0.710050184	0.563693131	-0.375452742	-0.548080191	-0.336238883	-0.369718464	-0.501587299	-0.375787441	1.761419655	1.768979534	1.847082433	-0.539230938	0.029933079	-0.120999965	0.152024991	-0.484231184	-0.347930826	-0.716124291	-0.336238883	-0.341019539	-0.438875827	-0.392952874	1.275418284	0.02020616	0.765073815	0.951081223	0.927799503	-0.56291695	-0.385273399	1.092257217	-0.558252885	-0.378670944	-0.336238883	-0.565274297	-0.42319817
19	-0.376704374	-0.589142562	-0.575661017	-0.672690138	-0.336238883	-0.610513695	-0.345525332	-0.345981831	-0.406431287	2.186433707	2.36427497	0.188178982	0.923150292	2.958902168	0.615376826	0.563693131	-0.375452742	-0.548080191	-0.336238883	-0.369718464	-0.501587299	-0.375787441	1.761419655	1.768979534	1.847082433	-0.539230938	0.029933079	-0.120999965	0.152024991	-0.484231184	-0.347930826	0.687479319	-0.336238883	-0.341019539	-0.438875827	-0.392952874	0.961764603	0.02020616	0.162847037	0.951081223	0.927799503	-0.56291695	-0.385273399	1.230687489	-0.558252885	-0.378670944	-0.336238883	-0.565274297	-0.42319817
20	-0.376704374	-0.589142562	-0.575661017	-0.672690138	-0.336238883	-0.610513695	-0.345525332	-0.345981831	-0.406431287	2.004617413	2.36427497	0.029882499	0.923150292	2.958902168	0.615376826	0.563693131	-0.375452742	-0.548080191	-0.336238883	-0.369718464	-0.501587299	-0.375787441	1.516569831	1.768979534	1.604923131	-0.539230938	0.029933079	-0.120999965	0.152024991	-0.484231184	-0.347930826	0.687479319	-0.336238883	-0.341019539	-0.438875827	-0.392952874	1.275418284	0.02020616	1.367300593	0.40601713	0.927799503	-0.56291695	-0.385273399	1.161472353	-0.558252885	-0.378670944	-0.336238883	-0.565274297	-0.42319817
21	-0.376704374	-0.589142562	-0.575661017	-0.672690138	-0.336238883	-0.610513695	-0.345525332	-0.345981831	-0.406431287	1.640984823	2.36427497	0.029882499	0.923150292	2.958902168	0.615376826	0.563693131	-0.375452742	-0.548080191	-0.336238883	-0.369718464	-0.501587299	-0.375787441	1.026870182	1.768979534	1.120604526	-0.539230938	0.029933079	-0.120999965	0.152024991	-0.484231184	-0.347930826	0.687479319	-0.336238883	-0.341019539	-0.438875827	-0.392952874	1.275418284	0.02020616	2.872867538	0.042641068	0.927799503	-0.56291695	-0.385273399	1.161472353	-0.558252885	-0.378670944	-0.336238883	-0.565274297	-0.42319817
22	-0.376704374	-0.589142562	-0.575661017	-0.672690138	-0.336238883	-0.610513695	-0.345525332	-0.345981831	-0.406431287	1.640984823	2.36427497	0.029882499	0.923150292	2.958902168	0.615376826	-0.193910437	-0.375452742	-0.548080191	-0.336238883	-0.369718464	-0.501587299	-0.375787441	1.026870182	1.768979534	1.120604526	-0.539230938	0.029933079	-0.120999965	0.152024991	-0.484231184	-0.347930826	0.687479319	-0.336238883	-0.341019539	-0.438875827	-0.392952874	1.275418284	1.17532496	3.324537621	-0.502423024	0.40524576	-0.56291695	-0.385273399	1.161472353	-0.558252885	-0.378670944	-0.336238883	-0.565274297	-0.42319817
23	-0.376704374	-0.589142562	-0.575661017	-0.672690138	-0.336238883	-0.610513695	-0.345525332	-0.345981831	-0.406431287	1.640984823	2.36427497	0.029882499	0.923150292	-0.336238883	0.615376826	-0.320177698	-0.375452742	-0.548080191	-0.336238883	-0.369718464	-0.501587299	-0.375787441	0.782020358	1.768979534	1.120604526	-0.539230938	0.029933079	-0.120999965	0.152024991	-0.484231184	-0.347930826	0.687479319	-0.336238883	-0.341019539	-0.438875827	-0.392952874	1.275418284	2.825494675	3.324537621	-0.502423024	0.40524576	-0.56291695	-0.385273399	1.161472353	-0.558252885	-0.378670944	-0.336238883	-0.565274297	-0.42319817
24	-0.376704374	-0.589142562	-0.575661017	-0.672690138	-0.336238883	-0.610513695	-0.345525332	-0.345981831	-0.406431287	0.913719644	2.36427497	0.979661396	0.923150292	-0.336238883	0.615376826	-0.320177698	-0.375452742	-0.548080191	-0.336238883	-0.369718464	-0.501587299	-0.375787441	0.782020358	1.768979534	0.636285922	-0.539230938	-0.278850258	-0.120999965	-0.190468093	-0.484231184	-0.347930826	0.687479319	-0.336238883	-0.341019539	-0.438875827	-0.392952874	1.589071965	3.320545589	3.324537621	-0.502423024	0.40524576	-0.56291695	-0.385273399	1.161472353	-0.558252885	-0.378670944	-0.336238883	-0.565274297	-0.42319817
25	-0.376704374	-0.589142562	-0.575661017	-0.672690138	-0.336238883	-0.610513695	-0.345525332	-0.345981831	-0.406431287	0.913719644	2.36427497	2.562626224	0.923150292	-0.336238883	0.615376826	-0.320177698	-0.375452742	-0.548080191	-0.336238883	-0.369718464	-0.501587299	-0.375787441	0.782020358	1.768979534	0.636285922	-0.539230938	-0.278850258	-0.120999965	-0.532961177	-0.484231184	-0.347930826	0.687479319	-0.336238883	-0.341019539	-0.438875827	-0.392952874	1.275418284	2.825494675	2.722310843	-0.502423024	0.40524576	-0.56291695	-0.385273399	1.092257217	-0.558252885	-0.378670944	-0.336238883	-0.565274297	-0.42319817
26	-0.376704374	-0.589142562	-0.575661017	-0.672690138	-0.336238883	-0.610513695	-0.345525332	-0.345981831	-0.406431287	0.913719644	2.36427497	2.562626224	0.923150292	-0.336238883	0.615376826	-0.320177698	-0.375452742	-0.548080191	-0.336238883	-0.369718464	-0.501587299	-0.375787441	0.537170533	1.768979534	0.515206271	-0.539230938	-0.278850258	-0.120999965	-0.532961177	-0.484231184	-0.347930826	0.687479319	-0.336238883	-0.341019539	-0.438875827	-0.392952874	1.275418284	2.825494675	2.722310843	-0.502423024	0.40524576	-0.56291695	-0.385273399	1.230687489	-0.558252885	-0.378670944	-0.336238883	-0.565274297	-0.42319817
27	-0.376704374	-0.589142562	-0.575661017	-0.672690138	-0.336238883	-0.610513695	-0.345525332	-0.345981831	-0.406431287	1.459168529	2.36427497	2.562626224	0.923150292	-0.336238883	0.615376826	-0.320177698	-0.375452742	-0.548080191	-0.336238883	-0.369718464	-0.501587299	-0.375787441	1.026870182	1.768979534	0.999524875	-0.539230938	-0.278850258	-0.120999965	-0.532961177	-0.484231184	-0.347930826	0.687479319	-0.336238883	-0.341019539	-0.438875827	-0.392952874	0.648110922	2.825494675	2.722310843	-0.502423024	-0.117307983	-0.56291695	-0.385273399	0.815396675	-0.558252885	-0.378670944	-0.336238883	-0.565274297	-0.42319817
28	-0.376704374	-0.589142562	-0.575661017	-0.672690138	-0.336238883	-0.610513695	-0.345525332	-0.345981831	-0.406431287	1.640984823	1.629014527	2.562626224	0.923150292	-0.336238883	0.615376826	-0.320177698	-0.375452742	-0.548080191	-0.336238883	-0.369718464	-0.501587299	-0.375787441	0.782020358	1.768979534	0.999524875	-0.539230938	-0.278850258	-0.120999965	-0.532961177	-0.484231184	-0.347930826	0.687479319	-0.336238883	-0.341019539	-0.438875827	-0.392952874	0.648110922	2.825494675	2.722310843	-0.502423024	-0.117307983	-0.56291695	-0.385273399	0.538536132	-0.558252885	-0.378670944	-0.336238883	-0.565274297	-0.42319817
29	-0.376704374	-0.589142562	-0.575661017	-0.672690138	-0.336238883	-0.610513695	-0.345525332	-0.345981831	-0.406431287	1.640984823	1.629014527	2.562626224	2.960734271	-0.336238883	0.615376826	-0.320177698	-0.375452742	-0.548080191	-0.336238883	-0.369718464	-0.501587299	-0.375787441	1.026870182	1.768979534	1.120604526	-0.539230938	-0.278850258	-0.120999965	-0.532961177	-0.484231184	-0.347930826	0.687479319	-0.336238883	-0.341019539	-0.438875827	-0.392952874	0.334457241	2.825494675	2.722310843	-0.502423024	0.40524576	-0.56291695	-0.385273399	0.192460454	-0.558252885	-0.378670944	-0.336238883	-0.565274297	-0.42319817
30	-0.376704374	-0.589142562	-0.575661017	-0.672690138	-0.336238883	-0.610513695	-0.345525332	-0.345981831	-0.406431287	1.640984823	1.629014527	2.562626224	2.960734271	-0.336238883	1.609447083	-0.320177698	-0.375452742	-0.548080191	-0.336238883	-0.369718464	-0.501587299	-0.375787441	0.782020358	1.768979534	1.604923131	-0.539230938	-0.278850258	-0.120999965	-0.532961177	-0.484231184	-0.347930826	0.687479319	-0.336238883	-0.341019539	-0.438875827	-0.392952874	0.334457241	2.825494675	2.722310843	-0.502423024	0.927799503	-0.56291695	-0.385273399	0.192460454	-0.558252885	-0.378670944	-0.336238883	-0.565274297	-0.42319817
31	-0.376704374	-0.589142562	-0.575661017	-0.672690138	-0.336238883	-0.610513695	-0.345525332	-0.345981831	-0.406431287	2.550066297	1.629014527	2.562626224	2.960734271	-0.336238883	2.272160587	-0.320177698	-0.375452742	-0.548080191	-0.336238883	-0.369718464	-0.501587299	-0.375787441	0.292320709	1.768979534	0.636285922	-0.539230938	-0.278850258	-0.120999965	-0.532961177	-0.484231184	-0.347930826	0.687479319	-0.336238883	-0.341019539	-0.438875827	-0.392952874	0.334457241	2.825494675	2.722310843	-0.502423024	0.927799503	-0.56291695	-0.385273399	0.330890725	-0.558252885	-0.378670944	-0.336238883	-0.565274297	-0.42319817
32	-0.376704374	-0.589142562	-0.575661017	-0.672690138	-0.336238883	-0.610513695	-0.345525332	-0.345981831	-0.406431287	1.822801118	1.996644748	2.562626224	2.960734271	-0.336238883	2.272160587	-0.320177698	-0.375452742	-0.548080191	-0.336238883	-0.369718464	-0.501587299	-0.375787441	0.292320709	1.768979534	0.515206271	-0.539230938	-0.278850258	-0.120999965	-0.532961177	-0.484231184	-0.347930826	0.687479319	-0.336238883	-0.341019539	-0.438875827	-0.392952874	0.334457241	2.825494675	2.722310843	-0.502423024	0.927799503	-0.56291695	-0.385273399	0.469320996	-0.558252885	-0.378670944	-0.336238883	-0.565274297	-0.42319817
33	-0.376704374	-0.589142562	-0.575661017	-0.672690138	-0.336238883	-0.610513695	-0.345525332	-0.345981831	1.480265531	1.822801118	2.180459859	2.562626224	2.960734271	-0.336238883	2.272160587	-0.320177698	-0.375452742	-0.548080191	-0.336238883	-0.369718464	-0.501587299	-0.375787441	0.292320709	1.768979534	0.515206271	-0.539230938	-0.278850258	-0.120999965	-0.532961177	-0.484231184	-0.347930826	0.687479319	-0.336238883	-0.341019539	-0.438875827	-0.392952874	0.334457241	2.825494675	2.722310843	-0.502423024	0.927799503	-0.56291695	-0.385273399	0.469320996	-0.558252885	-0.378670944	-0.336238883	-0.565274297	-0.42319817
34	-0.376704374	-0.589142562	-0.575661017	-0.672690138	-0.336238883	-0.610513695	-0.345525332	-0.345981831	2.947696389	1.822801118	1.996644748	2.562626224	2.960734271	-0.336238883	2.272160587	-0.320177698	-0.375452742	-0.548080191	-0.336238883	-0.369718464	-0.501587299	-0.375787441	0.292320709	1.768979534	0.515206271	-0.539230938	-0.278850258	-0.120999965	-0.532961177	-0.484231184	-0.347930826	0.687479319	-0.336238883	-0.341019539	-0.438875827	-0.392952874	0.334457241	2.825494675	2.722310843	-0.502423024	0.927799503	-0.56291695	-0.385273399	0.676966403	-0.558252885	-0.378670944	-0.336238883	-0.565274297	-0.42319817
35	-0.376704374	-0.589142562	-0.575661017	-0.672690138	-0.336238883	-0.610513695	-0.345525332	-0.345981831	2.947696389	1.822801118	0.526123863	2.562626224	2.960734271	-0.336238883	2.272160587	-0.320177698	-0.375452742	-0.548080191	-0.336238883	-0.369718464	-0.501587299	-0.375787441	0.292320709	2.366772618	0.515206271	-0.539230938	-0.278850258	-0.120999965	-0.532961177	-0.484231184	-0.347930826	0.687479319	-0.336238883	-0.341019539	-0.438875827	-0.392952874	0.334457241	2.825494675	2.722310843	-0.502423024	0.927799503	-0.56291695	-0.385273399	1.023042082	-0.558252885	-0.378670944	-0.336238883	-0.565274297	-0.42319817
36	-0.376704374	-0.589142562	-0.575661017	-0.672690138	-0.336238883	-0.610513695	-0.345525332	-0.345981831	2.947696389	1.822801118	-0.20913658	2.562626224	2.553217475	-0.336238883	2.272160587	-0.320177698	-0.375452742	-0.548080191	-0.336238883	-0.369718464	-0.501587299	-0.375787441	0.292320709	2.964565702	0.515206271	-0.539230938	-0.278850258	-0.120999965	-0.532961177	-0.484231184	-0.347930826	2.091082929	-0.336238883	-0.341019539	-0.438875827	0.027149471	0.334457241	2.825494675	2.722310843	-0.502423024	0.927799503	-0.56291695	-0.385273399	0.676966403	-0.558252885	-0.378670944	-0.336238883	-0.565274297	-0.42319817
37	-0.376704374	-0.589142562	-0.575661017	-0.672690138	-0.336238883	-0.610513695	-0.345525332	-0.345981831	2.947696389	1.822801118	-0.20913658	2.562626224	1.330667088	-0.336238883	2.272160587	-0.320177698	-0.375452742	-0.548080191	-0.336238883	-0.369718464	-0.501587299	-0.375787441	0.292320709	1.768979534	0.515206271	-0.539230938	-0.278850258	-0.120999965	-0.532961177	-0.484231184	-0.347930826	2.091082929	-0.336238883	-0.341019539	-0.438875827	0.727320046	0.02080356	2.825494675	2.722310843	-0.502423024	0.927799503	-0.56291695	-0.385273399	0.538536132	-0.558252885	-0.378670944	-0.336238883	-0.565274297	-0.42319817
38	-0.376704374	-0.589142562	-0.575661017	-0.672690138	-0.336238883	-0.610513695	-0.345525332	-0.345981831	2.947696389	1.640984823	-0.20913658	2.562626224	1.330667088	-0.336238883	2.272160587	-0.320177698	-0.375452742	-0.548080191	-0.336238883	-0.369718464	-0.501587299	-0.375787441	0.047470884	0.573393366	0.151967317	-0.539230938	-0.278850258	-0.120999965	-0.532961177	-0.484231184	-0.347930826	2.091082929	-0.336238883	-0.341019539	-0.438875827	1.427490622	0.02080356	2.825494675	2.722310843	-0.502423024	0.40524576	-0.56291695	-0.385273399	0.400105861	-0.558252885	-0.378670944	-0.336238883	-0.565274297	-0.42319817
39	-0.376704374	-0.589142562	-0.575661017	-0.672690138	-0.336238883	-0.610513695	-0.345525332	-0.345981831	2.947696389	1.095535939	-0.20913658	2.562626224	1.330667088	-0.336238883	0.946733578	-0.320177698	-0.375452742	-0.548080191	-0.336238883	-0.369718464	-0.501587299	-0.375787441	0.047470884	0.573393366	0.151967317	-0.539230938	-0.278850258	-0.120999965	-0.532961177	-0.484231184	-0.347930826	0.687479319	-0.336238883	-0.341019539	-0.438875827	2.127661197	0.02080356	2.825494675	2.722310843	-0.502423024	0.40524576	-0.56291695	-0.385273399	0.261675589	-0.558252885	-0.378670944	-0.336238883	-0.565274297	-0.42319817
40	-0.376704374	-0.589142562	-0.575661017	-0.672690138	-0.336238883	-0.610513695	-0.345525332	-0.345981831	2.947696389	1.095535939	-0.20913658	2.562626224	1.330667088	-0.336238883	0.946733578	-0.320177698	-0.375452742	-0.548080191	-0.336238883	-0.369718464	-0.501587299	-0.375787441	0.047470884	0.573393366	0.151967317	-0.539230938	-0.278850258	-0.120999965	-0.532961177	-0.484231184	-0.347930826	0.687479319	-0.336238883	-0.341019539	-0.438875827	2.827831772	-0.292850121	2.825494675	1.517857287	-0.502423024	0.40524576	-0.56291695	-0.385273399	0.192460454	-0.558252885	-0.378670944	-0.336238883	-0.565274297	-0.42319817
41	-0.376704374	-0.589142562	-0.575661017	-0.672690138	-0.336238883	-0.610513695	-0.345525332	-0.345981831	2.947696389	1.095535939	-0.20913658	2.562626224	1.330667088	-0.336238883	0.946733578	-0.320177698	-0.375452742	-0.548080191	-0.336238883	-0.369718464	-0.501587299	-0.375787441	0.047470884	0.573393366	0.151967317	-0.539230938	-0.278850258	-0.120999965	-0.532961177	-0.484231184	-0.347930826	0.687479319	-0.336238883	-0.341019539	-0.438875827	2.897848829	-0.292850121	2.825494675	0.012290342	-0.502423024	0.40524576	-0.56291695	-0.385273399	0.192460454	-0.558252885	-0.075045696	-0.336238883	-0.565274297	-0.42319817
42	-0.376704374	-0.589142562	-0.575661017	-0.672690138	-0.336238883	-0.610513695	-0.345525332	-0.345981831	2.947696389	1.095535939	-0.20913658	2.562626224	1.330667088	-0.336238883	0.946733578	-0.320177698	-0.375452742	-0.548080191	-0.336238883	-0.369718464	-0.501587299	-0.375787441	0.047470884	0.573393366	0.151967317	-0.539230938	-0.278850258	-0.120999965	-0.532961177	-0.484231184	-0.347930826	0.687479319	-0.336238883	-0.341019539	-0.438875827	2.897848829	-0.292850121	1.670375874	-0.439379741	-0.502423024	0.40524576	-0.56291695	-0.385273399	0.192460454	-0.558252885	0.262315691	-0.336238883	-0.565274297	-0.42319817
43	-0.376704374	-0.589142562	-0.575661017	-0.672690138	-0.336238883	-0.610513695	-0.345525332	-0.345981831	2.947696389	1.095535939	-0.20913658	2.562626224	1.330667088	-0.336238883	0.946733578	-0.320177698	-0.375452742	-0.548080191	-0.336238883	-0.369718464	-0.501587299	-0.375787441	0.047470884	0.573393366	0.151967317	-0.539230938	-0.278850258	-0.120999965	-0.532961177	-0.484231184	-0.347930826	0.687479319	-0.336238883	-0.341019539	-0.438875827	2.897848829	-0.292850121	0.02020616	-0.439379741	-0.502423024	0.40524576	-0.56291695	-0.385273399	0.192460454	-0.558252885	0.599677078	-0.336238883	-0.565274297	-0.42319817
44	-0.376704374	-0.589142562	-0.575661017	-0.672690138	-0.336238883	-0.610513695	-0.345525332	-0.345981831	2.947696389	1.095535939	-0.20913658	1.612847327	1.330667088	-0.336238883	0.946733578	-0.320177698	-0.375452742	-0.548080191	-0.336238883	-0.369718464	-0.501587299	-0.375787441	0.047470884	0.573393366	0.151967317	-0.539230938	-0.278850258	-0.120999965	-0.532961177	-0.484231184	-0.347930826	0.687479319	-0.336238883	-0.341019539	-0.438875827	2.897848829	-0.606503802	-0.474844755	-0.439379741	-0.502423024	0.40524576	-0.56291695	-0.385273399	0.192460454	-0.558252885	0.937038464	-0.336238883	-0.565274297	-0.42319817
45	-0.376704374	-0.589142562	-0.575661017	-0.672690138	-0.336238883	-0.610513695	-0.345525332	-0.345981831	2.947696389	1.095535939	-0.20913658	0.029882499	1.330667088	-0.336238883	0.946733578	-0.320177698	-0.375452742	-0.548080191	-0.336238883	-0.369718464	-0.501587299	-0.375787441	0.047470884	0.573393366	0.151967317	-0.539230938	-0.278850258	-0.120999965	-0.532961177	-0.484231184	-0.347930826	0.687479319	-0.336238883	-0.341019539	-0.438875827	2.897848829	-0.606503802	-0.474844755	-0.439379741	-0.502423024	0.40524576	-0.56291695	-0.385273399	0.192460454	-0.558252885	1.274399851	-0.336238883	-0.565274297	-0.42319817
46	-0.376704374	-0.589142562	-0.575661017	-0.672690138	-0.336238883	-0.610513695	-0.345525332	-0.345981831	2.947696389	1.095535939	-0.20913658	-0.603303432	1.330667088	-0.336238883	0.946733578	-0.320177698	-0.375452742	-0.548080191	-0.336238883	-0.369718464	-0.501587299	-0.375787441	0.047470884	0.573393366	0.151967317	-0.539230938	-0.278850258	-0.120999965	-0.532961177	-0.484231184	-0.347930826	0.687479319	-0.336238883	-0.341019539	-0.438875827	2.897848829	-0.920157483	-0.474844755	-0.439379741	-0.502423024	0.40524576	-0.56291695	-0.385273399	-0.153615225	-0.558252885	1.611761238	-0.336238883	-0.565274297	-0.42319817
47	-0.376704374	-0.589142562	-0.575661017	-0.672690138	-0.336238883	-0.610513695	-0.345525332	-0.345981831	2.947696389	0.550087055	-0.20913658	-0.603303432	1.330667088	-0.336238883	0.946733578	-0.320177698	-0.375452742	-0.548080191	-0.336238883	-0.369718464	-0.501587299	-0.375787441	-0.442228764	0.573393366	-0.332351287	-0.539230938	-0.278850258	-0.120999965	-0.532961177	-0.484231184	-0.347930826	0.687479319	-0.336238883	-0.341019539	-0.438875827	2.897848829	-0.920157483	-0.474844755	-0.439379741	-0.502423024	0.40524576	-0.56291695	-0.385273399	-0.22283036	-0.558252885	1.949122625	-0.336238883	-0.565274297	-0.42319817
48	-0.376704374	-0.589142562	-0.575661017	-0.672690138	-0.336238883	-0.610513695	-0.345525332	-0.345981831	2.947696389	0.36827076	-0.20913658	-0.603303432	1.330667088	-0.336238883	0.946733578	-0.320177698	-0.375452742	-0.548080191	-0.336238883	-0.369718464	-0.501587299	-0.375787441	-0.442228764	0.573393366	-0.453430938	-0.539230938	-0.278850258	-0.120999965	-0.532961177	-0.484231184	-0.347930826	0.687479319	-0.336238883	-0.341019539	-0.438875827	2.897848829	-0.920157483	-0.474844755	-0.439379741	-0.502423024	0.40524576	-0.56291695	-0.385273399	-0.22283036	-0.558252885	2.286484012	-0.336238883	-0.565274297	-0.42319817
49	-0.376704374	-0.589142562	-0.575661017	-0.672690138	-0.336238883	-0.610513695	-0.345525332	-0.345981831	2.947696389	0.36827076	-0.20913658	-0.603303432	-0.706916891	-0.336238883	0.946733578	-0.320177698	-0.375452742	-0.548080191	-0.336238883	-0.369718464	-0.501587299	-0.375787441	-0.687078589	0.573393366	-0.574510589	-0.539230938	-0.278850258	-0.120999965	-0.532961177	-0.484231184	-0.347930826	0.687479319	-0.336238883	-0.341019539	-0.438875827	2.897848829	-0.920157483	-0.474844755	-0.439379741	-0.502423024	-0.117307983	-0.56291695	-0.385273399	-0.22283036	-0.558252885	2.623845399	-0.336238883	-0.565274297	-0.42319817
50	-0.376704374	-0.589142562	-0.575661017	-0.672690138	-0.336238883	-0.610513695	-0.345525332	-0.345981831	2.947696389	0.36827076	-0.20913658	-0.603303432	-0.706916891	-0.336238883	-0.047336679	-0.320177698	-0.375452742	-0.548080191	-0.336238883	-0.369718464	-0.501587299	-0.375787441	-1.176778238	0.573393366	-1.058829194	-0.539230938	-0.278850258	-0.120999965	-0.532961177	-0.484231184	-0.347930826	0.687479319	-0.336238883	-0.341019539	-0.438875827	2.897848829	-0.920157483	-0.474844755	-0.439379741	-0.502423024	-0.639861726	-0.56291695	-0.385273399	-0.22283036	-0.558252885	2.927470647	-0.336238883	-0.565274297	-0.42319817
51	-0.376704374	-0.589142562	-0.575661017	-0.672690138	-0.336238883	-0.610513695	-0.345525332	-0.345981831	2.947696389	-0.540810713	-0.20913658	-0.603303432	-0.706916891	-0.336238883	-0.710050184	-0.320177698	-0.375452742	-0.548080191	-0.336238883	-0.369718464	-0.501587299	-0.375787441	-1.176778238	0.573393366	-1.058829194	-0.539230938	-0.278850258	-0.120999965	-0.532961177	-0.484231184	-0.347930826	0.687479319	-0.336238883	-0.341019539	-0.438875827	3.317951174	-0.920157483	-0.474844755	-0.439379741	-0.502423024	-0.639861726	-0.56291695	-0.385273399	-0.292045496	-0.558252885	3.028679063	-0.336238883	-0.565274297	-0.42319817
52	-0.376704374	-0.589142562	-0.575661017	-0.672690138	-0.336238883	-0.610513695	-0.345525332	-0.345981831	2.947696389	-1.086259598	-0.576766801	-0.603303432	-0.706916891	-0.336238883	-0.710050184	-0.320177698	-0.375452742	-0.548080191	-0.336238883	-0.369718464	-0.501587299	-0.375787441	-1.176778238	0.573393366	-1.058829194	-0.539230938	-0.278850258	-0.120999965	-0.532961177	-0.484231184	-0.347930826	0.687479319	-0.336238883	-0.341019539	-0.438875827	3.317951174	-0.606503802	-0.474844755	-0.439379741	-0.502423024	-0.639861726	-0.56291695	-0.385273399	-0.430475767	-0.558252885	3.332304312	-0.336238883	-0.565274297	-0.42319817
53	-0.376704374	-0.589142562	-0.575661017	-0.672690138	-0.336238883	-0.610513695	-0.345525332	-0.345981831	1.060999571	-1.086259598	-0.760581912	-0.603303432	-0.706916891	-0.336238883	-0.710050184	-0.320177698	-0.375452742	-0.548080191	-0.336238883	-0.369718464	-0.501587299	-0.375787441	-1.176778238	0.573393366	-1.058829194	-0.539230938	-0.278850258	-0.120999965	-0.532961177	-0.484231184	-0.347930826	0.687479319	-0.336238883	-0.341019539	-0.438875827	3.317951174	-0.606503802	-0.474844755	-0.439379741	-0.502423024	-0.639861726	-0.56291695	-0.385273399	-0.430475767	-0.558252885	3.332304312	-0.336238883	-0.565274297	-0.42319817
54	-0.376704374	-0.589142562	-0.575661017	-0.123326525	-0.336238883	-0.610513695	-0.345525332	-0.345981831	-0.406431287	-1.086259598	-0.760581912	-0.603303432	-0.706916891	-0.336238883	-0.710050184	-0.320177698	-0.375452742	-0.548080191	-0.336238883	-0.369718464	-0.501587299	-0.375787441	-1.176778238	0.573393366	-1.058829194	-0.539230938	-0.278850258	-0.120999965	-0.532961177	-0.484231184	-0.347930826	2.091082929	-0.336238883	-0.341019539	-0.438875827	3.317951174	-0.606503802	-0.474844755	-0.439379741	-0.502423024	-0.639861726	-0.56291695	-0.385273399	-0.292045496	-0.558252885	3.332304312	-0.336238883	-0.565274297	-0.42319817
55	-0.376704374	-0.589142562	-0.575661017	-0.123326525	-0.336238883	-0.610513695	-0.345525332	-0.345981831	-0.406431287	-1.086259598	-0.760581912	-0.603303432	-0.706916891	-0.336238883	-0.710050184	-0.320177698	-0.375452742	-0.548080191	-0.336238883	-0.369718464	-0.501587299	-0.375787441	-1.176778238	-0.024399718	-1.058829194	-0.539230938	-0.278850258	-0.120999965	-0.532961177	-0.484231184	-0.347930826	2.091082929	-0.336238883	-0.341019539	-0.438875827	3.317951174	-0.606503802	-0.474844755	-0.439379741	-0.502423024	-0.639861726	-0.56291695	-0.385273399	-0.153615225	-0.558252885	3.332304312	-0.336238883	-0.565274297	-0.42319817
56	-0.376704374	-0.589142562	-0.575661017	-0.123326525	-0.336238883	-0.610513695	-0.345525332	-0.345981831	-0.406431287	-1.086259598	-0.760581912	-0.603303432	-0.706916891	-0.336238883	-0.710050184	-0.320177698	-0.375452742	-0.548080191	-0.336238883	-0.369718464	-0.501587299	-0.375787441	-1.176778238	-0.622192802	-0.816669892	-0.539230938	-0.278850258	-0.120999965	-0.532961177	-0.484231184	-0.347930826	0.687479319	-0.336238883	-0.341019539	-0.438875827	2.967865887	0.02080356	-0.474844755	-0.439379741	-0.502423024	-0.639861726	-0.56291695	-0.385273399	-0.015184953	-0.558252885	3.332304312	-0.336238883	-0.565274297	-0.155627714
57	-0.376704374	-0.589142562	-0.575661017	-0.123326525	-0.336238883	-0.610513695	-0.345525332	-0.345981831	-0.406431287	-1.086259598	-0.760581912	-0.603303432	-0.706916891	-0.336238883	-0.710050184	-0.320177698	-0.375452742	-0.548080191	-0.336238883	-0.369718464	-0.501587299	-0.375787441	-1.176778238	-0.622192802	-0.816669892	-0.539230938	-0.278850258	-0.120999965	-0.532961177	-0.484231184	-0.347930826	0.687479319	-0.336238883	-0.341019539	-0.438875827	2.267695312	0.02080356	-0.474844755	-0.439379741	-0.502423024	-0.639861726	-0.56291695	-0.385273399	0.123245318	-0.558252885	3.332304312	-0.336238883	-0.565274297	-0.155627714
58	-0.376704374	-0.589142562	-0.575661017	-0.123326525	-0.336238883	-0.610513695	-0.345525332	-0.345981831	-0.406431287	-1.086259598	-0.760581912	-0.603303432	-0.706916891	-0.336238883	-0.710050184	-0.320177698	-0.375452742	-0.548080191	-0.336238883	-0.369718464	-0.501587299	-0.375787441	-1.176778238	-0.622192802	-0.816669892	-0.539230938	-0.278850258	-0.120999965	-0.532961177	-0.484231184	-0.347930826	0.687479319	-0.336238883	-0.341019539	-0.438875827	1.567524737	0.02080356	-0.474844755	-0.439379741	-0.502423024	-0.639861726	-0.56291695	-0.385273399	0.123245318	-0.558252885	3.332304312	-0.336238883	-0.565274297	-0.155627714
59	-0.376704374	-0.589142562	-0.575661017	-0.123326525	-0.336238883	-0.610513695	-0.345525332	0.724740888	-0.406431287	-1.086259598	-0.760581912	-0.603303432	-0.706916891	-0.336238883	-0.710050184	-0.320177698	-0.375452742	-0.548080191	-0.336238883	-0.369718464	-0.501587299	-0.375787441	-0.931928413	-0.622192802	-0.695590241	-0.539230938	-0.278850258	-0.120999965	-0.532961177	-0.484231184	-0.347930826	0.687479319	-0.336238883	-0.341019539	-0.438875827	0.867354161	0.02080356	-0.474844755	-0.439379741	-0.502423024	-0.639861726	-0.56291695	-0.385273399	0.123245318	-0.558252885	3.332304312	-0.336238883	-0.565274297	-0.155627714
60	-0.376704374	-0.589142562	-0.575661017	-0.123326525	-0.336238883	-0.610513695	-0.345525332	2.509278752	-0.406431287	-1.086259598	-0.760581912	-0.603303432	-0.706916891	-0.336238883	-0.710050184	-0.320177698	-0.375452742	-0.548080191	-0.336238883	-0.369718464	-0.501587299	-0.375787441	-0.931928413	-0.622192802	-0.695590241	-0.539230938	-0.278850258	-0.120999965	-0.532961177	-0.484231184	-0.347930826	0.687479319	-0.336238883	-0.341019539	-0.438875827	0.167183586	0.02080356	-0.474844755	-0.439379741	-0.502423024	-0.639861726	-0.56291695	-0.385273399	0.123245318	-0.558252885	3.332304312	-0.336238883	-0.565274297	-0.155627714
61	-0.376704374	-0.589142562	-0.575661017	-0.123326525	-0.336238883	-0.610513695	-0.345525332	2.866186325	-0.406431287	-1.086259598	-0.760581912	-0.603303432	-0.706916891	-0.336238883	-0.710050184	-0.320177698	-0.375452742	-0.548080191	-0.336238883	-0.369718464	-0.501587299	-0.375787441	-0.931928413	-0.622192802	-0.695590241	-0.539230938	-0.278850258	-0.120999965	-0.532961177	-0.484231184	-0.347930826	0.687479319	-0.336238883	-0.341019539	-0.438875827	0.097166529	0.02080356	-0.474844755	-0.439379741	-0.502423024	-0.639861726	-0.56291695	-0.385273399	0.676966403	-0.558252885	3.028679063	-0.336238883	-0.565274297	-0.155627714
62	-0.376704374	-0.589142562	-0.575661017	-0.123326525	-0.336238883	-0.610513695	-0.345525332	2.866186325	-0.406431287	-1.086259598	-0.760581912	-0.603303432	-0.706916891	-0.336238883	-0.710050184	-0.320177698	-0.375452742	-0.548080191	-0.336238883	-0.369718464	-0.501587299	-0.375787441	-0.931928413	-0.622192802	-0.695590241	-0.539230938	-0.278850258	-0.120999965	-0.532961177	-0.484231184	-0.347930826	0.687479319	-0.336238883	-0.341019539	-0.438875827	0.097166529	0.02080356	-0.474844755	-0.439379741	-0.502423024	-0.639861726	-0.56291695	-0.385273399	1.36911776	-0.558252885	2.691317676	-0.336238883	-0.565274297	-0.155627714
63	-0.376704374	-0.589142562	-0.575661017	-0.123326525	-0.336238883	-0.610513695	-0.345525332	2.866186325	-0.406431287	-1.086259598	-0.760581912	-0.603303432	-0.706916891	-0.336238883	-0.710050184	-0.320177698	-0.375452742	-0.548080191	-0.336238883	-0.369718464	-0.501587299	-0.375787441	-0.687078589	-0.622192802	-0.453430938	-0.539230938	-0.278850258	-0.120999965	-0.532961177	-0.484231184	-0.347930826	0.687479319	-0.336238883	-0.341019539	-0.438875827	0.097166529	0.02080356	-0.474844755	-0.439379741	-0.502423024	-0.639861726	-0.56291695	-0.385273399	1.85362371	-0.558252885	2.35395629	-0.336238883	-0.565274297	-0.155627714
64	-0.376704374	-0.589142562	-0.575661017	0.9754007	-0.336238883	-0.610513695	-0.345525332	3.044640112	-0.406431287	-1.086259598	-0.760581912	-0.603303432	-0.706916891	-0.336238883	-0.710050184	-0.320177698	-0.375452742	-0.548080191	-0.336238883	-0.369718464	-0.501587299	-0.375787441	-0.687078589	-0.622192802	-0.453430938	-0.539230938	-0.278850258	-0.120999965	-0.532961177	-0.484231184	-0.347930826	0.687479319	-0.336238883	-0.341019539	-0.438875827	0.097166529	0.334457241	-0.474844755	-0.439379741	-0.502423024	-0.639861726	-0.56291695	-0.385273399	1.922838845	-0.558252885	2.016594903	-0.336238883	-0.565274297	-0.155627714
65	-0.376704374	-0.589142562	-0.575661017	0.9754007	-0.336238883	-0.610513695	-0.345525332	3.044640112	-0.406431287	-1.086259598	-0.760581912	-0.603303432	-0.706916891	-0.336238883	-0.710050184	-0.320177698	-0.375452742	-0.548080191	-0.336238883	-0.369718464	-0.501587299	-0.375787441	-0.687078589	-0.622192802	-0.453430938	-0.539230938	-0.278850258	-0.120999965	-0.532961177	-0.484231184	-0.347930826	0.687479319	-0.336238883	-0.341019539	-0.438875827	0.097166529	0.334457241	-0.474844755	-0.439379741	-0.502423024	-0.639861726	-0.56291695	-0.385273399	1.922838845	0.023755442	1.679233516	-0.336238883	-0.565274297	-0.155627714
66	-0.376704374	-0.589142562	-0.575661017	0.9754007	-0.336238883	-0.102400386	-0.345525332	3.044640112	-0.406431287	-1.086259598	-0.760581912	-0.603303432	-0.706916891	-0.336238883	-0.710050184	-0.320177698	-0.375452742	-0.548080191	-0.336238883	-0.369718464	-0.501587299	1.420659839	-0.687078589	-0.622192802	-0.453430938	-0.539230938	0.647499752	-0.120999965	0.152024991	-0.484231184	-0.347930826	0.687479319	-0.336238883	-0.341019539	-0.438875827	0.097166529	0.334457241	-0.474844755	-0.439379741	-0.502423024	-0.639861726	-0.56291695	-0.385273399	1.992053981	0.605763769	1.341872129	-0.336238883	-0.565274297	-0.155627714
67	-0.376704374	0.493406896	-0.575661017	0.9754007	-0.336238883	-0.102400386	-0.345525332	3.044640112	-0.406431287	-1.086259598	-0.760581912	-0.603303432	-0.706916891	-0.336238883	-0.710050184	-0.320177698	-0.375452742	-0.548080191	-0.336238883	-0.369718464	-0.501587299	1.420659839	-0.687078589	-0.622192802	-0.453430938	-0.539230938	0.647499752	-0.120999965	0.152024991	-0.484231184	-0.347930826	0.687479319	-0.336238883	-0.341019539	-0.438875827	0.097166529	0.334457241	-0.474844755	-0.439379741	-0.502423024	-0.639861726	-0.56291695	-0.385273399	2.061269117	0.605763769	1.004510742	-0.336238883	-0.565274297	-0.155627714
68	-0.376704374	1.575956353	-0.575661017	0.9754007	-0.336238883	-0.102400386	-0.345525332	3.044640112	-0.406431287	-1.086259598	-0.760581912	-0.603303432	-0.706916891	-0.336238883	-0.710050184	-0.320177698	-0.375452742	-0.548080191	-0.336238883	-0.369718464	-0.501587299	1.420659839	-0.687078589	-0.622192802	-0.453430938	-0.539230938	0.647499752	-0.120999965	0.152024991	-0.484231184	-0.347930826	0.687479319	-0.336238883	-0.341019539	-0.438875827	0.097166529	0.334457241	-0.474844755	-0.439379741	-0.502423024	-0.639861726	-0.56291695	-0.385273399	2.061269117	0.605763769	0.667149355	-0.336238883	-0.565274297	-0.155627714
69	-0.376704374	1.936806172	-0.575661017	0.9754007	-0.336238883	1.167882886	-0.345525332	3.044640112	-0.406431287	-1.086259598	-0.760581912	-0.603303432	-0.706916891	-0.336238883	-0.710050184	-0.320177698	1.464265692	-0.548080191	-0.336238883	-0.369718464	-0.501587299	1.420659839	-0.687078589	-0.622192802	-0.453430938	-0.539230938	0.647499752	-0.120999965	0.152024991	-0.484231184	-0.347930826	0.687479319	-0.336238883	-0.341019539	-0.438875827	0.097166529	0.334457241	-0.474844755	-0.439379741	-0.502423024	-0.639861726	-0.56291695	-0.385273399	2.061269117	0.605763769	0.329787968	-0.336238883	-0.565274297	-0.155627714
70	-0.376704374	1.936806172	-0.575661017	0.9754007	-0.336238883	1.42193954	-0.345525332	3.044640112	-0.406431287	-0.540810713	-0.760581912	-0.603303432	-0.706916891	-0.336238883	-0.710050184	-0.320177698	2.077505171	-0.548080191	-0.336238883	-0.369718464	-0.501587299	1.420659839	-0.687078589	-0.622192802	-0.453430938	-0.539230938	0.647499752	-0.120999965	0.152024991	-0.484231184	-0.347930826	0.687479319	-0.336238883	-0.341019539	-0.438875827	0.097166529	0.334457241	-0.474844755	-0.439379741	-0.502423024	-0.639861726	-0.56291695	-0.385273399	2.268914524	0.605763769	0.02616272	-0.336238883	-0.565274297	-0.155627714
71	-0.376704374	1.936806172	-0.575661017	0.9754007	-0.336238883	1.930052849	-0.345525332	3.044640112	-0.406431287	-0.540810713	-0.576766801	-0.603303432	-0.706916891	-0.336238883	-0.710050184	-0.320177698	2.077505171	-0.548080191	-0.336238883	-0.369718464	-0.501587299	1.420659839	-0.687078589	-0.622192802	-0.453430938	-0.539230938	0.647499752	-0.120999965	0.152024991	1.413955057	-0.347930826	0.687479319	-0.336238883	-0.341019539	-0.438875827	-0.322935816	0.648110922	-0.474844755	-0.439379741	-0.502423024	-0.639861726	-0.56291695	-0.385273399	2.199699388	0.605763769	-0.075045696	-0.336238883	-0.565274297	-0.155627714
72	-0.376704374	1.936806172	-0.575661017	0.9754007	-0.336238883	1.930052849	-0.345525332	3.044640112	-0.406431287	-0.540810713	-0.20913658	-0.603303432	-0.706916891	-0.336238883	-0.710050184	-0.320177698	2.077505171	-0.548080191	-0.336238883	-0.369718464	-0.501587299	3.21710712	-0.687078589	-0.622192802	-0.332351287	-0.539230938	0.647499752	-0.120999965	0.494518076	1.413955057	-0.347930826	0.687479319	-0.336238883	-0.341019539	-0.438875827	-0.322935816	0.334457241	-0.474844755	-0.439379741	-0.502423024	-0.639861726	-0.56291695	-0.385273399	2.338129659	0.605763769	-0.378670944	-0.336238883	-0.565274297	-0.155627714
73	-0.376704374	1.936806172	-0.575661017	0.9754007	-0.336238883	1.930052849	-0.345525332	3.044640112	-0.406431287	-0.540810713	-0.20913658	-0.603303432	-0.706916891	-0.336238883	-0.710050184	-0.320177698	2.077505171	-0.548080191	-0.336238883	-0.369718464	-0.501587299	3.21710712	-0.442228764	-0.622192802	-0.332351287	-0.539230938	0.647499752	-0.120999965	0.494518076	1.413955057	-0.347930826	0.687479319	-0.336238883	-0.341019539	-0.438875827	-0.322935816	0.334457241	-0.474844755	-0.439379741	-0.502423024	-0.639861726	-0.56291695	-0.385273399	2.407344795	0.605763769	-0.378670944	-0.336238883	-0.565274297	-0.155627714
74	-0.376704374	1.936806172	-0.575661017	0.426037087	-0.336238883	1.930052849	-0.345525332	3.044640112	-0.406431287	-0.540810713	-0.20913658	-0.603303432	-0.706916891	-0.336238883	-0.710050184	-0.320177698	2.077505171	-0.548080191	-0.336238883	-0.369718464	-0.501587299	3.21710712	-0.442228764	1.768979534	-0.332351287	-0.539230938	0.647499752	-0.120999965	0.494518076	1.413955057	-0.347930826	-0.716124291	-0.336238883	-0.341019539	-0.438875827	-0.322935816	0.334457241	-0.474844755	-0.439379741	-0.502423024	-0.639861726	-0.56291695	-0.385273399	2.130484252	0.605763769	-0.378670944	-0.336238883	-0.565274297	-0.155627714
75	-0.376704374	1.936806172	-0.575661017	0.426037087	-0.336238883	1.930052849	-0.345525332	3.044640112	-0.406431287	-0.540810713	-0.20913658	-0.603303432	-0.706916891	-0.336238883	-0.710050184	-0.320177698	2.690744649	-0.548080191	-0.336238883	-0.369718464	-0.501587299	3.21710712	-0.442228764	1.768979534	-0.332351287	-0.539230938	0.647499752	-0.120999965	0.494518076	1.413955057	-0.347930826	-0.716124291	-0.336238883	-0.341019539	-0.438875827	-0.322935816	0.648110922	-0.474844755	-0.439379741	-0.502423024	-0.639861726	-0.56291695	-0.385273399	1.507548031	0.605763769	-0.378670944	-0.336238883	-0.565274297	-0.155627714
76	-0.376704374	1.936806172	-0.575661017	0.426037087	-0.336238883	1.930052849	-0.345525332	3.044640112	-0.406431287	0.004638171	-0.025321469	-0.603303432	-0.706916891	-0.336238883	-0.710050184	-0.320177698	2.690744649	0.526156983	-0.336238883	-0.369718464	-0.501587299	3.21710712	-0.442228764	1.768979534	-0.574510589	-0.539230938	0.647499752	-0.120999965	0.494518076	1.888501618	-0.347930826	-0.716124291	-0.336238883	-0.341019539	-0.438875827	-0.392952874	0.02080356	-0.474844755	-0.439379741	-0.502423024	-0.639861726	-0.56291695	-0.385273399	1.576763167	0.605763769	-0.378670944	-0.336238883	-0.565274297	-0.42319817
77	-0.376704374	1.936806172	-0.575661017	0.426037087	-0.336238883	1.930052849	-0.345525332	3.044640112	-0.406431287	0.004638171	0.526123863	-0.603303432	-0.706916891	-0.336238883	-0.710050184	-0.320177698	2.690744649	0.526156983	-0.336238883	-0.369718464	-0.501587299	3.21710712	-0.442228764	1.768979534	-0.574510589	-0.539230938	0.647499752	-0.120999965	0.494518076	1.888501618	-0.347930826	-0.716124291	-0.336238883	-0.341019539	-0.368135973	-0.392952874	0.02080356	-0.474844755	-0.439379741	-0.502423024	-0.639861726	-0.56291695	-0.385273399	1.507548031	0.605763769	-0.378670944	-0.336238883	-0.565274297	-0.42319817
78	-0.376704374	1.936806172	0.579590444	0.426037087	-0.336238883	2.438166158	-0.345525332	3.044640112	-0.406431287	0.004638171	0.526123863	-0.603303432	-0.706916891	-0.336238883	-0.710050184	-0.320177698	3.303984127	0.526156983	-0.336238883	-0.369718464	-0.501587299	3.21710712	-0.442228764	1.768979534	-0.574510589	-0.539230938	0.647499752	-0.120999965	0.494518076	1.888501618	-0.347930826	-0.716124291	-0.336238883	-0.341019539	-0.29739612	-0.392952874	0.02080356	-0.474844755	-0.439379741	-0.502423024	-0.117307983	-0.56291695	-0.385273399	1.507548031	0.605763769	-0.378670944	-0.336238883	-0.565274297	-0.42319817
79	-0.315175993	1.936806172	0.579590444	0.426037087	-0.336238883	2.438166158	-0.345525332	1.973917393	-0.406431287	0.004638171	0.526123863	-0.603303432	-0.706916891	-0.336238883	-0.378693431	-0.320177698	3.303984127	0.526156983	-0.336238883	-0.369718464	-0.501587299	3.21710712	-0.442228764	1.768979534	-0.574510589	-0.539230938	0.647499752	-0.120999965	0.494518076	3.312141298	-0.347930826	-0.716124291	-0.336238883	-0.341019539	-0.29739612	-0.392952874	0.648110922	-0.474844755	-0.439379741	-0.502423024	-0.117307983	-0.56291695	-0.385273399	1.576763167	0.605763769	-0.378670944	-0.336238883	-0.565274297	-0.42319817
80	-0.315175993	1.936806172	0.579590444	0.426037087	-0.336238883	2.438166158	-0.345525332	0.189379528	-0.406431287	0.004638171	0.526123863	-0.603303432	0.923150292	-0.336238883	-0.378693431	-0.320177698	3.303984127	0.526156983	-0.336238883	-0.369718464	-0.501587299	3.21710712	-0.442228764	1.768979534	-0.574510589	-0.539230938	0.647499752	-0.120999965	0.494518076	3.312141298	-0.347930826	-0.716124291	-0.336238883	-0.341019539	-0.29739612	-0.392952874	0.648110922	-0.474844755	-0.439379741	-0.502423024	0.40524576	-0.56291695	-0.385273399	1.922838845	0.605763769	-0.378670944	-0.336238883	-0.565274297	-0.42319817
81	-0.315175993	1.936806172	0.579590444	0.426037087	-0.336238883	2.438166158	-0.345525332	-0.167528044	-0.406431287	0.004638171	0.526123863	-0.603303432	0.923150292	-0.336238883	0.615376826	-0.320177698	3.303984127	0.526156983	-0.336238883	-0.369718464	-0.501587299	3.21710712	-0.19737894	1.768979534	-0.574510589	-0.539230938	0.647499752	-0.120999965	0.494518076	3.312141298	-0.347930826	-0.716124291	-0.336238883	-0.341019539	-0.29739612	-0.392952874	1.589071965	-0.474844755	-0.439379741	-0.502423024	1.450353246	-0.56291695	-0.385273399	1.36911776	0.605763769	-0.378670944	-0.336238883	-0.565274297	-0.42319817
82	-0.315175993	1.936806172	0.579590444	0.426037087	-0.336238883	2.438166158	-0.345525332	-0.167528044	-0.406431287	0.550087055	0.526123863	-0.603303432	0.923150292	-0.336238883	0.615376826	-0.320177698	3.303984127	0.526156983	-0.336238883	-0.369718464	-0.501587299	3.21710712	-0.19737894	1.768979534	-0.574510589	-0.539230938	0.647499752	-0.120999965	0.494518076	3.312141298	-0.347930826	-0.716124291	-0.336238883	-0.341019539	-0.29739612	-0.392952874	1.589071965	-0.474844755	-0.439379741	-0.502423024	1.450353246	-0.56291695	-0.385273399	0.815396675	0.605763769	-0.378670944	-0.336238883	-0.565274297	-0.42319817
83	-0.315175993	1.936806172	0.579590444	0.426037087	-0.336238883	2.438166158	-0.345525332	-0.167528044	-0.406431287	0.550087055	0.526123863	-0.603303432	0.923150292	-0.336238883	0.615376826	-0.320177698	3.303984127	0.526156983	-0.336238883	-0.369718464	-0.501587299	3.21710712	-0.442228764	1.768979534	-0.816669892	-0.539230938	0.647499752	-0.120999965	0.494518076	3.312141298	-0.347930826	-0.716124291	-0.336238883	-0.341019539	-0.226656266	-0.392952874	1.589071965	-0.474844755	-0.439379741	-0.502423024	1.450353246	-0.56291695	-0.385273399	0.330890725	0.605763769	-0.378670944	-0.336238883	-0.565274297	-0.42319817
84	-0.315175993	1.936806172	0.579590444	-0.672690138	-0.336238883	2.438166158	-0.345525332	-0.345981831	-0.406431287	0.550087055	1.261384306	-0.603303432	0.923150292	-0.336238883	0.615376826	-0.320177698	3.303984127	0.526156983	-0.336238883	-0.369718464	-0.501587299	3.21710712	-0.442228764	1.768979534	-0.816669892	-0.539230938	0.647499752	-0.120999965	0.494518076	3.312141298	-0.347930826	-0.716124291	-0.336238883	-0.341019539	-0.226656266	-0.392952874	1.275418284	-0.474844755	-0.439379741	-0.502423024	1.450353246	-0.56291695	-0.385273399	0.330890725	0.605763769	-0.378670944	-0.336238883	-0.565274297	-0.42319817
85	-0.315175993	1.936806172	0.579590444	-0.672690138	-0.336238883	2.692222812	-0.345525332	-0.345981831	-0.406431287	0.550087055	1.261384306	-0.603303432	0.923150292	-0.336238883	0.615376826	-0.320177698	3.303984127	0.526156983	-0.336238883	-0.369718464	-0.501587299	3.21710712	-0.442228764	1.768979534	-0.695590241	-0.539230938	0.647499752	-0.120999965	0.494518076	3.312141298	-0.347930826	-0.716124291	-0.336238883	-0.341019539	-0.226656266	-0.322935816	1.275418284	-0.474844755	-0.439379741	-0.502423024	1.450353246	-0.56291695	-0.385273399	0.330890725	0.023755442	-0.378670944	-0.336238883	-0.565274297	-0.42319817
86	-0.315175993	1.936806172	0.964674264	-0.672690138	-0.336238883	2.184109503	-0.345525332	-0.345981831	-0.406431287	0.550087055	1.261384306	-0.603303432	0.923150292	-0.336238883	0.615376826	-0.320177698	3.303984127	0.526156983	-0.336238883	-0.369718464	-0.501587299	1.420659839	-0.442228764	1.768979534	-0.574510589	-0.539230938	-0.278850258	-0.120999965	-0.190468093	3.312141298	-0.347930826	-0.716124291	-0.336238883	-0.341019539	-0.155916412	-0.322935816	1.589071965	-0.474844755	-0.439379741	-0.502423024	1.450353246	-0.56291695	-0.385273399	0.261675589	-0.558252885	-0.378670944	-0.336238883	0.050246604	0.111942742
87	-0.315175993	0.854256715	0.964674264	-0.672690138	-0.336238883	2.184109503	-0.345525332	-0.345981831	-0.406431287	0.550087055	1.261384306	-0.603303432	0.923150292	-0.336238883	0.615376826	-0.320177698	3.303984127	0.526156983	-0.336238883	-0.369718464	-0.501587299	1.420659839	-0.442228764	1.768979534	-0.574510589	-0.539230938	-0.278850258	-0.120999965	-0.190468093	3.312141298	-0.347930826	-0.716124291	-0.336238883	-0.341019539	-0.155916412	-0.322935816	2.216379327	-0.474844755	-0.439379741	-0.502423024	2.495460732	-0.56291695	-0.385273399	0.400105861	-0.558252885	-0.378670944	-0.336238883	0.050246604	0.111942742
88	-0.315175993	-0.228292743	1.349758085	-0.672690138	-0.336238883	2.184109503	-0.345525332	-0.345981831	-0.406431287	0.550087055	1.261384306	-0.603303432	0.923150292	-0.336238883	0.615376826	-0.320177698	3.303984127	0.526156983	-0.336238883	-0.369718464	-0.501587299	1.420659839	-0.442228764	1.768979534	-0.574510589	-0.539230938	-0.278850258	-0.120999965	-0.190468093	3.312141298	-0.347930826	-0.716124291	-0.336238883	-0.341019539	-0.155916412	-0.322935816	2.216379327	-0.474844755	-0.439379741	-0.502423024	3.018014475	-0.56291695	-0.385273399	0.400105861	-0.558252885	-0.378670944	-0.336238883	0.050246604	0.647083653
89	-0.315175993	-0.589142562	1.349758085	-0.672690138	-0.336238883	0.913826231	-0.345525332	-0.345981831	-0.406431287	0.550087055	1.261384306	-0.603303432	0.923150292	-0.336238883	0.615376826	-0.320177698	1.464265692	0.526156983	-0.336238883	-0.369718464	-0.501587299	1.420659839	-0.442228764	1.768979534	-0.574510589	-0.539230938	-0.278850258	-0.120999965	-0.190468093	3.312141298	-0.347930826	-0.716124291	-0.336238883	-0.341019539	-0.155916412	-0.322935816	2.216379327	-0.474844755	-0.439379741	-0.502423024	3.018014475	-0.56291695	-0.385273399	0.400105861	-0.558252885	-0.378670944	-0.336238883	0.050246604	0.647083653
90	-0.315175993	-0.589142562	1.349758085	-0.672690138	-0.336238883	0.659769577	-0.345525332	-0.345981831	-0.406431287	0.004638171	1.261384306	-0.603303432	0.923150292	-0.336238883	0.615376826	-0.320177698	0.851026214	0.526156983	-0.336238883	-0.369718464	-0.501587299	1.420659839	-0.19737894	1.768979534	-0.574510589	-0.539230938	-0.278850258	-0.120999965	-0.190468093	3.312141298	-0.347930826	-0.716124291	-0.336238883	-0.341019539	-0.155916412	-0.322935816	2.216379327	-0.474844755	-0.439379741	-0.502423024	3.018014475	-0.56291695	-0.385273399	0.192460454	-0.558252885	-0.378670944	-0.336238883	0.050246604	0.647083653
91	-0.315175993	-0.589142562	1.349758085	-0.672690138	-0.336238883	0.151656268	-0.345525332	-0.345981831	-0.406431287	0.004638171	1.077569195	-0.603303432	0.923150292	-0.336238883	0.615376826	-0.320177698	0.851026214	0.526156983	-0.336238883	-0.369718464	-0.501587299	1.420659839	-0.19737894	1.768979534	-0.574510589	-0.539230938	-0.278850258	-0.120999965	-0.190468093	1.413955057	-0.347930826	-0.716124291	-0.336238883	-0.341019539	-0.155916412	-0.322935816	1.902725646	-0.474844755	-0.439379741	-0.502423024	3.018014475	-0.56291695	-0.385273399	0.192460454	-0.558252885	-0.378670944	-0.336238883	0.050246604	0.647083653
92	-0.315175993	-0.589142562	1.349758085	0.426037087	-0.336238883	0.151656268	-0.345525332	-0.345981831	-0.406431287	0.004638171	0.709938973	-0.603303432	0.923150292	-0.336238883	0.615376826	-0.320177698	0.851026214	0.526156983	-0.336238883	-0.369718464	-0.501587299	-0.375787441	-0.19737894	1.768979534	-0.695590241	-0.539230938	-0.278850258	-0.120999965	-0.532961177	1.413955057	-0.347930826	-0.716124291	-0.336238883	-0.341019539	-0.155916412	-0.322935816	1.902725646	-0.474844755	-0.439379741	-0.502423024	3.018014475	-0.56291695	-0.385273399	0.054030182	-0.558252885	-0.378670944	-0.336238883	0.050246604	0.647083653
93	-0.315175993	-0.228292743	1.349758085	2.074127926	-0.336238883	0.151656268	-0.345525332	-0.345981831	-0.406431287	0.004638171	0.709938973	-0.603303432	0.923150292	-0.336238883	0.615376826	-0.320177698	0.851026214	0.526156983	-0.336238883	-0.369718464	-0.501587299	-0.375787441	-0.442228764	1.768979534	-0.695590241	-0.539230938	-0.278850258	-0.120999965	-0.532961177	1.413955057	-0.347930826	-0.716124291	-0.336238883	-0.341019539	-0.155916412	-0.322935816	1.902725646	-0.474844755	-0.439379741	-0.502423024	3.018014475	-0.56291695	-0.385273399	-0.015184953	-0.558252885	-0.378670944	-0.336238883	0.050246604	0.647083653
94	-0.315175993	-0.228292743	1.349758085	2.074127926	-0.336238883	0.151656268	-0.345525332	-0.345981831	-0.406431287	0.004638171	0.709938973	-0.603303432	0.923150292	-0.336238883	0.615376826	-0.320177698	0.851026214	1.600394158	-0.336238883	-0.369718464	0.317671956	-0.375787441	-0.442228764	-0.622192802	-0.695590241	-0.539230938	-0.278850258	-0.120999965	-0.532961177	1.413955057	-0.347930826	-0.716124291	-0.336238883	-0.341019539	-0.155916412	-0.322935816	1.902725646	-0.474844755	-0.439379741	-0.502423024	3.018014475	-0.56291695	-0.385273399	-0.084400089	-0.558252885	-0.378670944	-0.336238883	0.050246604	0.647083653
95	-0.315175993	-0.228292743	1.349758085	2.074127926	-0.336238883	0.151656268	-0.345525332	-0.345981831	-0.406431287	0.004638171	0.709938973	-0.603303432	0.923150292	-0.336238883	0.615376826	-0.320177698	0.237786736	1.600394158	-0.336238883	-0.369718464	1.546560838	-0.375787441	-0.442228764	-0.622192802	-0.695590241	-0.539230938	-0.278850258	-0.120999965	-0.532961177	1.413955057	-0.347930826	-0.716124291	-0.336238883	-0.341019539	-0.155916412	-0.322935816	1.589071965	-0.474844755	-0.439379741	-0.502423024	3.018014475	-0.56291695	-0.385273399	-0.015184953	-0.558252885	-0.378670944	-0.336238883	0.050246604	2.252506388
96	-0.315175993	-0.228292743	1.349758085	2.074127926	-0.336238883	0.151656268	-0.345525332	-0.345981831	-0.406431287	-0.540810713	0.526123863	-0.603303432	0.923150292	-0.336238883	0.615376826	-0.320177698	0.237786736	0.526156983	-0.336238883	-0.369718464	1.546560838	-0.375787441	-0.442228764	-0.622192802	-0.695590241	-0.539230938	-0.278850258	-0.120999965	-0.532961177	0.939408497	-0.347930826	-0.716124291	-0.336238883	-0.341019539	-0.155916412	-0.322935816	1.902725646	-0.474844755	-0.439379741	-0.502423024	3.018014475	-0.56291695	-0.385273399	-0.22283036	-0.558252885	-0.378670944	-0.336238883	0.050246604	3.322788211
97	-0.253647612	-0.228292743	1.349758085	2.074127926	-0.336238883	0.151656268	-0.345525332	-0.345981831	-0.406431287	-0.540810713	-0.025321469	-0.603303432	0.923150292	-0.336238883	0.615376826	-0.320177698	0.237786736	0.526156983	-0.336238883	-0.369718464	1.546560838	-0.375787441	-0.442228764	-0.622192802	-0.695590241	-0.539230938	-0.278850258	-0.120999965	-0.532961177	0.939408497	-0.347930826	-0.716124291	-0.336238883	-0.341019539	-0.155916412	-0.322935816	1.902725646	-0.474844755	-0.439379741	-0.502423024	3.018014475	-0.56291695	-0.385273399	-0.292045496	-0.558252885	-0.378670944	-0.336238883	0.050246604	3.322788211
98	-0.253647612	-0.228292743	0.194506624	2.074127926	-0.336238883	-0.356457041	-0.345525332	-0.345981831	-0.406431287	-0.540810713	0.158493641	-0.603303432	0.923150292	-0.336238883	0.615376826	-0.320177698	-0.375452742	0.526156983	-0.336238883	-0.369718464	1.546560838	-0.375787441	-0.442228764	-0.622192802	-0.695590241	-0.539230938	-0.278850258	-0.120999965	-0.532961177	0.939408497	-0.347930826	-0.716124291	-0.336238883	-0.341019539	-0.226656266	-0.322935816	1.902725646	-0.474844755	-0.439379741	-0.502423024	2.495460732	-0.56291695	-0.385273399	-0.292045496	-0.558252885	-0.378670944	-0.336238883	0.050246604	3.322788211
99	-0.315175993	-0.228292743	0.194506624	2.074127926	-0.336238883	-0.356457041	-0.345525332	-0.345981831	-0.406431287	-0.540810713	0.709938973	-0.603303432	0.923150292	-0.336238883	0.284020073	-0.320177698	-0.375452742	0.526156983	-0.336238883	-0.369718464	1.546560838	-0.375787441	-0.687078589	-0.622192802	-0.816669892	-0.539230938	-0.278850258	-0.120999965	-0.532961177	-0.484231184	-0.347930826	-0.716124291	-0.336238883	-0.341019539	-0.226656266	-0.322935816	1.275418284	-0.474844755	-0.439379741	-0.502423024	2.495460732	0.610824776	-0.385273399	-0.292045496	-0.558252885	-0.378670944	-0.336238883	0.050246604	3.322788211
100	-0.315175993	-0.228292743	0.194506624	2.074127926	-0.336238883	-0.356457041	-0.345525332	-0.345981831	-0.406431287	-0.540810713	0.709938973	-0.603303432	-0.706916891	-0.336238883	0.284020073	-0.320177698	-0.375452742	0.526156983	-0.336238883	-0.369718464	1.546560838	-0.375787441	-0.442228764	-0.622192802	-0.695590241	1.493254905	-0.278850258	-0.120999965	-0.532961177	-0.484231184	-0.347930826	-0.716124291	-0.336238883	-0.341019539	-0.226656266	-0.322935816	1.275418284	-0.474844755	-0.439379741	-0.502423024	1.972906989	0.610824776	-0.385273399	-0.638121174	-0.558252885	-0.378670944	-0.336238883	0.050246604	3.322788211
101	-0.253647612	-0.228292743	0.194506624	2.074127926	-0.336238883	-0.356457041	-0.345525332	-0.345981831	-0.406431287	-0.358994419	0.709938973	-0.603303432	-0.706916891	-0.336238883	-0.710050184	-0.320177698	-0.375452742	0.526156983	-0.336238883	-0.369718464	1.546560838	-0.375787441	-0.687078589	-0.622192802	-0.695590241	1.493254905	-0.278850258	-0.120999965	-0.532961177	-0.484231184	-0.347930826	-0.716124291	-0.336238883	-0.341019539	-0.155916412	-0.322935816	0.334457241	-0.474844755	-0.439379741	-0.502423024	0.927799503	0.610824776	-0.385273399	-0.638121174	-0.558252885	-0.378670944	-0.336238883	0.050246604	3.322788211
102	-0.253647612	-0.228292743	0.194506624	2.074127926	-0.336238883	-0.356457041	-0.345525332	-0.345981831	-0.406431287	-0.358994419	0.709938973	-0.603303432	-0.706916891	-0.336238883	-0.710050184	-0.320177698	-0.375452742	0.526156983	-0.336238883	-0.369718464	1.546560838	-0.375787441	-0.687078589	-0.622192802	-0.695590241	1.493254905	-0.278850258	-0.120999965	-0.532961177	-0.484231184	-0.347930826	-0.716124291	-0.336238883	-0.341019539	-0.155916412	-0.322935816	0.334457241	-0.474844755	-0.439379741	0.224329099	0.927799503	1.197695639	-0.385273399	-0.70733631	-0.558252885	-0.378670944	-0.336238883	0.050246604	3.322788211
103	-0.253647612	-0.228292743	0.194506624	2.074127926	-0.336238883	-0.356457041	-0.345525332	-0.345981831	-0.406431287	-0.358994419	0.709938973	-0.603303432	-0.706916891	-0.336238883	0.615376826	-0.320177698	-0.375452742	0.526156983	-0.336238883	-0.369718464	1.546560838	-0.375787441	-0.19737894	-0.622192802	-0.453430938	1.493254905	-0.278850258	-0.120999965	-0.532961177	-0.484231184	-0.347930826	-0.716124291	-0.336238883	-0.341019539	-0.226656266	-0.322935816	0.334457241	-0.474844755	-0.439379741	0.224329099	0.927799503	1.784566502	-0.385273399	-0.70733631	-0.558252885	-0.378670944	-0.336238883	0.050246604	3.322788211
104	-0.253647612	-0.228292743	0.194506624	2.074127926	-0.336238883	-0.356457041	-0.345525332	-0.345981831	-0.406431287	0.36827076	-0.025321469	0.029882499	-0.706916891	-0.336238883	0.615376826	-0.320177698	-0.375452742	0.526156983	-0.336238883	-0.369718464	1.546560838	-0.375787441	-0.19737894	-0.622192802	-0.211271636	1.493254905	-0.278850258	-0.120999965	-0.532961177	-0.484231184	-0.347930826	-0.716124291	-0.336238883	-0.341019539	-0.226656266	-0.322935816	0.334457241	-0.474844755	-0.439379741	0.224329099	0.927799503	1.784566502	-0.385273399	-0.776551445	-0.558252885	-0.378670944	-0.336238883	0.050246604	3.322788211
105	-0.253647612	-0.228292743	0.194506624	2.074127926	-0.336238883	-0.610513695	-0.345525332	-0.345981831	-0.406431287	0.36827076	-0.025321469	0.029882499	-0.706916891	-0.336238883	1.940803835	-0.320177698	-0.375452742	0.526156983	-0.336238883	-0.369718464	1.546560838	-0.375787441	-0.19737894	-0.622192802	-0.332351287	1.493254905	-0.278850258	-0.120999965	-0.532961177	-0.484231184	-0.347930826	-0.716124291	-0.336238883	-0.341019539	-0.226656266	-0.392952874	0.334457241	-0.474844755	-0.439379741	0.951081223	0.927799503	2.371437366	-0.385273399	-0.776551445	-0.558252885	-0.378670944	-0.336238883	0.050246604	3.322788211
106	-0.253647612	-0.228292743	-0.190577197	2.074127926	-0.336238883	-0.610513695	-0.345525332	-0.345981831	-0.406431287	0.36827076	-0.025321469	0.029882499	-0.706916891	-0.336238883	1.940803835	-0.320177698	-0.375452742	0.526156983	-0.336238883	-0.369718464	1.546560838	-0.375787441	0.047470884	-0.622192802	-0.211271636	1.493254905	-0.278850258	-0.120999965	-0.532961177	-0.484231184	-0.347930826	-0.716124291	-0.336238883	-0.341019539	-0.29739612	-0.392952874	0.02080356	-0.474844755	-0.439379741	0.951081223	0.927799503	2.958308229	1.24745279	-0.776551445	-0.558252885	-0.378670944	-0.336238883	-0.565274297	2.787647299
107	-0.253647612	-0.228292743	-0.190577197	2.074127926	-0.336238883	-0.610513695	-0.345525332	-0.345981831	-0.406431287	0.36827076	-0.025321469	0.66306843	-0.706916891	-0.336238883	1.940803835	-0.320177698	-0.375452742	0.526156983	-0.336238883	-0.369718464	1.546560838	-0.375787441	0.047470884	-0.622192802	-0.211271636	1.493254905	-0.278850258	-0.120999965	-0.532961177	-0.484231184	-0.347930826	-0.716124291	-0.336238883	-0.341019539	-0.29739612	-0.392952874	-0.606503802	-0.474844755	-0.439379741	0.951081223	-0.117307983	2.958308229	2.880178979	-0.984196852	-0.558252885	-0.378670944	-0.336238883	-0.565274297	2.787647299
108	-0.253647612	-0.228292743	-0.575661017	2.074127926	-0.336238883	-0.610513695	-0.345525332	-0.345981831	-0.406431287	0.36827076	-0.025321469	0.66306843	0.923150292	-0.336238883	1.940803835	-0.320177698	-0.375452742	0.526156983	-0.336238883	-0.369718464	1.546560838	-0.375787441	0.292320709	-0.622192802	0.030887666	1.493254905	-0.278850258	-0.120999965	-0.532961177	-0.484231184	-0.347930826	-0.716124291	-0.336238883	-0.341019539	-0.29739612	-0.392952874	-0.606503802	-0.474844755	-0.439379741	1.496145316	-0.639861726	2.958308229	2.880178979	-0.984196852	-0.558252885	-0.378670944	-0.336238883	-0.565274297	2.252506388
109	-0.253647612	2.297655991	-0.575661017	2.074127926	-0.336238883	-0.610513695	-0.345525332	-0.345981831	-0.406431287	0.36827076	-0.025321469	0.66306843	0.923150292	-0.336238883	1.940803835	-0.320177698	-0.375452742	0.526156983	-0.336238883	-0.369718464	1.546560838	-0.375787441	0.292320709	-0.622192802	0.030887666	1.493254905	-0.278850258	-0.120999965	-0.532961177	-0.484231184	-0.347930826	-0.716124291	-0.336238883	-0.341019539	-0.29739612	-0.392952874	-0.606503802	-0.474844755	-0.439379741	1.677833347	-0.639861726	2.958308229	2.880178979	-0.984196852	-0.558252885	-0.378670944	-0.336238883	-0.565274297	2.252506388
110	-0.253647612	2.297655991	-0.575661017	2.074127926	-0.336238883	-0.610513695	-0.345525332	-0.345981831	-0.406431287	0.36827076	-0.025321469	0.66306843	0.923150292	-0.336238883	1.940803835	-0.320177698	-0.375452742	0.526156983	-0.336238883	-0.369718464	1.546560838	-0.375787441	0.047470884	-0.622192802	0.030887666	1.493254905	-0.278850258	-0.120999965	-0.532961177	-0.484231184	-0.347930826	-0.716124291	-0.336238883	1.329976202	-0.29739612	-0.392952874	-0.606503802	-0.474844755	-0.439379741	1.677833347	-0.639861726	2.958308229	2.880178979	-0.984196852	-0.558252885	-0.378670944	-0.336238883	-0.565274297	2.252506388
111	-0.253647612	2.297655991	-0.575661017	2.074127926	-0.336238883	-0.610513695	-0.345525332	-0.345981831	-0.406431287	0.36827076	-0.025321469	0.66306843	0.923150292	-0.336238883	1.940803835	-0.320177698	-0.375452742	0.526156983	-0.336238883	-0.369718464	1.546560838	-0.375787441	0.047470884	-0.622192802	0.030887666	1.493254905	-0.278850258	-0.120999965	-0.532961177	-0.484231184	-0.347930826	-0.716124291	-0.336238883	3.000971944	-0.29739612	-0.392952874	-0.606503802	-0.474844755	-0.439379741	1.677833347	-0.639861726	2.958308229	2.880178979	-0.984196852	-0.558252885	-0.378670944	-0.336238883	-0.565274297	2.252506388
112	-0.253647612	2.297655991	-0.575661017	0.9754007	-0.336238883	-0.610513695	-0.345525332	-0.345981831	-0.406431287	0.36827076	-0.025321469	0.66306843	0.923150292	-0.336238883	1.940803835	-0.320177698	-0.375452742	0.526156983	-0.336238883	-0.369718464	1.546560838	-0.375787441	0.047470884	-0.622192802	0.030887666	1.493254905	-0.278850258	-0.120999965	-0.532961177	-0.484231184	-0.347930826	-0.716124291	-0.336238883	3.000971944	-0.29739612	-0.392952874	-0.606503802	-0.474844755	-0.439379741	1.677833347	-0.639861726	2.958308229	2.880178979	-0.984196852	-0.558252885	-0.378670944	-0.336238883	-0.565274297	2.252506388
113	-0.253647612	1.936806172	-0.575661017	-0.672690138	-0.336238883	-0.610513695	-0.345525332	-0.345981831	-0.406431287	0.36827076	-0.025321469	0.66306843	0.923150292	-0.336238883	1.940803835	-0.320177698	-0.375452742	0.526156983	-0.336238883	-0.369718464	1.546560838	-0.375787441	0.047470884	-0.622192802	0.030887666	1.493254905	-0.278850258	-0.120999965	-0.532961177	-0.484231184	-0.347930826	-0.716124291	-0.336238883	3.000971944	-0.29739612	-0.392952874	-0.606503802	-0.474844755	-0.439379741	1.677833347	-0.639861726	2.958308229	2.880178979	-0.984196852	-0.558252885	-0.378670944	-0.336238883	1.896809307	2.252506388
114	-0.253647612	1.936806172	-0.575661017	-0.672690138	-0.336238883	-0.610513695	-0.345525332	-0.345981831	-0.406431287	0.36827076	-0.025321469	0.66306843	0.923150292	-0.336238883	1.940803835	-0.320177698	-0.375452742	-0.548080191	-0.336238883	-0.369718464	0.727301583	-0.375787441	0.047470884	-0.622192802	0.030887666	1.493254905	-0.278850258	-0.120999965	-0.532961177	-0.484231184	-0.347930826	-0.716124291	-0.336238883	3.000971944	-0.29739612	-0.392952874	-0.606503802	-0.474844755	-0.439379741	1.677833347	-0.639861726	2.958308229	2.880178979	-0.984196852	-0.558252885	-0.378670944	2.958902168	2.512330208	2.252506388
115	-0.253647612	1.936806172	-0.575661017	-0.672690138	-0.336238883	-0.610513695	-0.345525332	-0.345981831	-0.406431287	0.36827076	-0.025321469	0.66306843	0.923150292	-0.336238883	1.940803835	-0.320177698	-0.375452742	-0.548080191	-0.336238883	-0.369718464	-0.501587299	-0.375787441	0.047470884	-0.622192802	0.030887666	1.493254905	-0.278850258	-0.120999965	-0.532961177	-0.484231184	-0.347930826	-0.716124291	-0.336238883	3.000971944	-0.29739612	-0.392952874	-0.606503802	-0.474844755	-0.439379741	1.677833347	-0.639861726	2.958308229	2.880178979	-1.053411988	-0.558252885	-0.378670944	2.958902168	2.512330208	0.647083653
116	-0.253647612	1.936806172	-0.575661017	-0.672690138	-0.336238883	-0.610513695	-0.345525332	-0.345981831	-0.406431287	0.36827076	-0.025321469	0.66306843	0.923150292	-0.336238883	1.940803835	-0.320177698	-0.375452742	-0.548080191	-0.336238883	-0.369718464	-0.501587299	-0.375787441	0.047470884	-0.622192802	0.030887666	1.493254905	-0.278850258	-0.120999965	-0.532961177	-0.484231184	-0.347930826	-0.716124291	-0.336238883	3.000971944	-0.29739612	-0.392952874	-0.920157483	-0.474844755	-0.439379741	1.677833347	-0.639861726	2.958308229	2.880178979	-1.053411988	-0.558252885	-0.378670944	2.958902168	2.512330208	-0.42319817
117	-0.315175993	1.936806172	-0.575661017	-0.672690138	-0.336238883	-0.610513695	-0.345525332	-0.345981831	-0.406431287	0.36827076	-0.025321469	0.66306843	0.923150292	-0.336238883	1.940803835	-0.320177698	-0.375452742	-0.548080191	-0.336238883	-0.369718464	-0.501587299	-0.375787441	0.047470884	-0.622192802	0.030887666	1.493254905	-0.278850258	-0.120999965	-0.532961177	-0.484231184	-0.347930826	-0.716124291	-0.336238883	3.000971944	-0.368135973	-0.392952874	-0.920157483	-0.474844755	-0.439379741	1.677833347	-0.639861726	2.958308229	2.880178979	-1.053411988	-0.558252885	-0.378670944	2.958902168	2.512330208	-0.42319817
118	-0.315175993	1.936806172	-0.575661017	-0.672690138	-0.336238883	-0.610513695	-0.345525332	-0.345981831	-0.406431287	0.36827076	-0.20913658	0.66306843	0.923150292	-0.336238883	1.940803835	-0.320177698	-0.375452742	-0.548080191	-0.336238883	-0.369718464	-0.501587299	-0.375787441	0.047470884	-0.622192802	0.030887666	1.493254905	-0.278850258	-0.120999965	-0.532961177	-0.484231184	-0.347930826	-0.716124291	-0.336238883	3.000971944	-0.368135973	-0.392952874	-0.920157483	-0.474844755	-0.439379741	1.677833347	-0.639861726	2.958308229	2.880178979	-1.053411988	-0.558252885	-0.378670944	2.958902168	2.512330208	-0.42319817
119	-0.315175993	1.936806172	-0.575661017	-0.672690138	-0.336238883	-0.610513695	-0.345525332	-0.345981831	-0.406431287	0.36827076	-0.760581912	0.66306843	0.923150292	-0.336238883	1.940803835	-0.320177698	-0.375452742	-0.548080191	-0.336238883	-0.369718464	-0.501587299	-0.375787441	0.047470884	-0.622192802	0.030887666	1.493254905	-0.278850258	-0.120999965	-0.532961177	-0.484231184	-0.347930826	-0.716124291	-0.336238883	3.000971944	-0.368135973	-0.392952874	-0.920157483	-0.474844755	-0.439379741	1.677833347	-0.639861726	1.784566502	2.880178979	-1.122627124	-0.558252885	-0.378670944	2.958902168	2.512330208	-0.42319817
120	-0.315175993	1.936806172	-0.575661017	-0.672690138	-0.336238883	-0.610513695	-0.345525332	-0.345981831	-0.406431287	0.36827076	-0.760581912	0.66306843	0.923150292	-0.336238883	1.940803835	-0.320177698	-0.375452742	-0.548080191	-0.336238883	-0.369718464	-0.501587299	-0.375787441	-0.19737894	-0.622192802	-0.090191985	-0.539230938	-0.278850258	-0.120999965	-0.532961177	-0.484231184	-0.347930826	-0.716124291	-0.336238883	3.000971944	-0.368135973	-0.392952874	-0.920157483	-0.474844755	-0.439379741	1.677833347	-0.639861726	1.784566502	2.880178979	-1.122627124	-0.558252885	-0.378670944	2.958902168	2.512330208	-0.42319817
121	-0.376704374	1.936806172	-0.575661017	-0.672690138	-0.336238883	-0.610513695	-0.345525332	-0.345981831	-0.406431287	0.186454465	-0.760581912	0.66306843	0.923150292	-0.336238883	1.940803835	-0.320177698	-0.375452742	-0.548080191	-0.336238883	-0.369718464	-0.501587299	-0.375787441	-0.19737894	-0.622192802	-0.090191985	-0.539230938	-0.278850258	-0.120999965	-0.532961177	-0.484231184	-0.347930826	-0.716124291	-0.336238883	3.000971944	-0.438875827	-0.392952874	-0.920157483	-0.474844755	-0.439379741	1.677833347	-0.639861726	1.784566502	2.880178979	-1.122627124	-0.558252885	-0.378670944	2.958902168	2.512330208	-0.42319817
122	-0.376704374	1.936806172	-0.575661017	-0.672690138	-0.336238883	-0.610513695	-0.345525332	-0.345981831	-0.406431287	-0.358994419	-0.760581912	0.66306843	0.923150292	-0.336238883	1.940803835	-0.320177698	-0.375452742	-0.548080191	-0.336238883	-0.369718464	-0.501587299	-0.375787441	-0.19737894	-0.622192802	-0.090191985	-0.539230938	-0.278850258	-0.120999965	-0.532961177	-0.484231184	-0.347930826	-0.716124291	-0.336238883	3.000971944	-0.438875827	-0.392952874	-0.920157483	-0.474844755	-0.439379741	0.951081223	-0.639861726	1.197695639	2.880178979	-1.191842259	-0.558252885	-0.378670944	2.958902168	2.512330208	-0.42319817
123	-0.376704374	1.936806172	-0.575661017	-0.672690138	-0.336238883	-0.610513695	-0.345525332	-0.345981831	-0.406431287	-0.358994419	-0.760581912	0.66306843	0.923150292	-0.336238883	0.615376826	-0.320177698	-0.375452742	-0.548080191	-0.336238883	-0.369718464	-0.501587299	-0.375787441	-0.687078589	-0.622192802	-0.332351287	-0.539230938	-0.278850258	-0.120999965	-0.532961177	-0.484231184	-0.347930826	-0.716124291	-0.336238883	3.000971944	-0.438875827	-0.392952874	-0.920157483	-0.474844755	-0.439379741	0.951081223	-0.639861726	0.610824776	2.880178979	-1.191842259	-0.558252885	-0.378670944	2.958902168	2.512330208	-0.42319817
124	-0.376704374	1.936806172	-0.575661017	-0.672690138	-0.336238883	-0.610513695	-0.345525332	-0.345981831	-0.406431287	-1.086259598	-0.760581912	0.029882499	0.923150292	-0.336238883	0.615376826	-0.320177698	-0.375452742	-0.548080191	-0.336238883	-0.369718464	-0.501587299	-0.375787441	-0.687078589	-0.622192802	-0.574510589	-0.539230938	-0.278850258	-0.120999965	-0.532961177	-0.484231184	-0.347930826	-0.716124291	-0.336238883	3.000971944	-0.438875827	-0.392952874	-0.920157483	-0.474844755	-0.439379741	0.951081223	-0.639861726	0.610824776	2.880178979	-1.191842259	-0.558252885	-0.378670944	2.958902168	2.512330208	-0.42319817
125	-0.376704374	1.936806172	-0.575661017	-0.672690138	-0.336238883	-0.610513695	-0.345525332	-0.345981831	-0.406431287	-1.086259598	-0.760581912	0.029882499	0.923150292	-0.336238883	-0.710050184	-0.320177698	-0.375452742	-0.548080191	-0.336238883	-0.369718464	-0.501587299	-0.375787441	-0.687078589	-0.622192802	-0.574510589	-0.539230938	-0.278850258	-0.120999965	-0.532961177	-0.484231184	-0.347930826	-0.716124291	-0.336238883	3.000971944	-0.438875827	-0.392952874	-0.920157483	-0.474844755	-0.439379741	0.224329099	-0.639861726	0.023953913	2.880178979	-1.191842259	-0.558252885	-0.378670944	2.958902168	2.512330208	-0.42319817
126	-0.376704374	1.936806172	2.119925726	-0.672690138	-0.336238883	-0.610513695	-0.345525332	-0.345981831	-0.406431287	-1.086259598	-0.760581912	0.029882499	0.923150292	-0.336238883	-0.710050184	-0.320177698	-0.375452742	-0.548080191	-0.336238883	-0.369718464	-0.501587299	-0.375787441	-0.931928413	-0.622192802	-0.816669892	-0.539230938	-0.278850258	-0.120999965	-0.532961177	-0.484231184	-0.347930826	-0.716124291	-0.336238883	3.000971944	-0.438875827	-0.392952874	-0.920157483	-0.474844755	-0.439379741	0.224329099	-0.639861726	-0.56291695	1.24745279	-1.191842259	-0.558252885	-0.378670944	2.958902168	2.512330208	-0.42319817
127	-0.376704374	1.936806172	2.505009546	-0.672690138	-0.336238883	1.675996195	-0.345525332	-0.345981831	-0.406431287	-1.086259598	-0.760581912	-0.603303432	0.923150292	-0.336238883	-0.710050184	-0.320177698	-0.375452742	-0.548080191	-0.336238883	-0.369718464	-0.501587299	-0.375787441	-0.931928413	-0.622192802	-0.816669892	-0.539230938	-0.278850258	-0.120999965	-0.532961177	-0.484231184	-0.347930826	-0.716124291	-0.336238883	3.000971944	-0.438875827	-0.392952874	-0.920157483	-0.474844755	-0.439379741	0.224329099	-0.639861726	-0.56291695	-0.385273399	-1.191842259	-0.558252885	-0.378670944	2.958902168	2.512330208	-0.42319817
128	-0.376704374	1.936806172	2.505009546	-0.672690138	-0.336238883	1.675996195	-0.345525332	-0.345981831	-0.406431287	-1.086259598	-0.760581912	-0.603303432	-0.706916891	-0.336238883	-0.710050184	-0.320177698	-0.375452742	-0.548080191	-0.336238883	-0.369718464	-0.501587299	-0.375787441	-1.176778238	-0.622192802	-1.058829194	-0.539230938	-0.278850258	-0.120999965	-0.532961177	-0.484231184	-0.347930826	-0.716124291	-0.336238883	3.000971944	-0.438875827	-0.392952874	-0.920157483	-0.474844755	-0.439379741	-0.320734993	-0.639861726	-0.56291695	-0.385273399	-1.191842259	-0.558252885	-0.378670944	2.958902168	2.512330208	-0.42319817
129	-0.376704374	-0.589142562	2.505009546	-0.672690138	-0.336238883	1.675996195	-0.345525332	-0.345981831	-0.406431287	-1.086259598	-0.760581912	-0.603303432	-0.706916891	-0.336238883	-0.710050184	-0.320177698	-0.375452742	-0.548080191	-0.336238883	-0.369718464	-0.501587299	-0.375787441	-1.176778238	-0.622192802	-1.058829194	-0.539230938	-0.278850258	-0.120999965	-0.532961177	-0.484231184	-0.347930826	-0.716124291	-0.336238883	3.000971944	-0.438875827	-0.392952874	-0.920157483	-0.474844755	-0.439379741	-0.502423024	-0.639861726	-0.56291695	-0.385273399	-1.191842259	-0.558252885	-0.378670944	2.958902168	2.512330208	-0.42319817
130	-0.376704374	-0.589142562	2.505009546	0.426037087	-0.336238883	1.675996195	-0.345525332	-0.345981831	-0.406431287	-1.086259598	-0.760581912	-0.603303432	-0.706916891	-0.336238883	-0.710050184	-0.320177698	-0.375452742	-0.548080191	-0.336238883	-0.369718464	-0.501587299	-0.375787441	-1.176778238	-0.622192802	-1.058829194	-0.539230938	-0.278850258	-0.120999965	-0.532961177	-0.009684624	-0.347930826	-0.716124291	-0.336238883	1.329976202	-0.438875827	-0.392952874	-0.920157483	-0.474844755	-0.439379741	-0.502423024	-0.639861726	-0.56291695	-0.385273399	-1.191842259	-0.558252885	-0.378670944	2.958902168	2.512330208	-0.42319817
131	-0.376704374	-0.589142562	2.505009546	1.524764313	-0.336238883	1.675996195	-0.345525332	-0.345981831	-0.406431287	-1.086259598	-0.760581912	-0.603303432	-0.706916891	-0.336238883	-0.710050184	-0.320177698	-0.375452742	-0.548080191	-0.336238883	-0.369718464	-0.501587299	-0.375787441	-1.176778238	-0.622192802	-1.058829194	-0.539230938	-0.278850258	-0.120999965	-0.532961177	-0.009684624	-0.347930826	-0.716124291	-0.336238883	-0.341019539	-0.438875827	-0.392952874	-0.920157483	-0.474844755	-0.439379741	-0.502423024	-0.639861726	-0.56291695	-0.385273399	-1.191842259	-0.558252885	-0.378670944	2.958902168	2.512330208	-0.42319817
132	-0.376704374	-0.589142562	2.505009546	1.524764313	-0.336238883	1.675996195	-0.345525332	-0.345981831	-0.406431287	-1.086259598	-0.760581912	-0.603303432	-0.706916891	-0.336238883	-0.710050184	-0.320177698	-0.375452742	-0.548080191	-0.336238883	-0.369718464	-0.501587299	-0.375787441	-1.176778238	-0.622192802	-1.058829194	-0.539230938	-0.278850258	-0.120999965	-0.532961177	-0.009684624	-0.347930826	-0.716124291	-0.336238883	-0.341019539	-0.085176559	-0.392952874	-0.920157483	-0.474844755	-0.439379741	-0.502423024	-0.639861726	-0.56291695	-0.385273399	-1.191842259	-0.558252885	-0.378670944	2.958902168	2.512330208	-0.42319817
133	-0.376704374	-0.589142562	2.505009546	1.524764313	-0.336238883	1.675996195	-0.345525332	-0.345981831	-0.406431287	-1.086259598	-0.760581912	-0.603303432	-0.706916891	-0.336238883	-0.710050184	-0.320177698	-0.375452742	-0.548080191	-0.336238883	-0.369718464	-0.501587299	-0.375787441	-1.176778238	-0.622192802	-1.058829194	-0.539230938	-0.278850258	-0.120999965	-0.532961177	-0.009684624	-0.347930826	-0.716124291	-0.336238883	-0.341019539	0.622221978	-0.392952874	-0.920157483	-0.474844755	-0.439379741	-0.502423024	-0.639861726	-0.56291695	-0.385273399	-1.191842259	-0.558252885	-0.378670944	2.958902168	0.050246604	-0.42319817
134	-0.376704374	-0.589142562	2.505009546	1.524764313	-0.336238883	1.675996195	-0.345525332	-0.345981831	-0.406431287	-1.086259598	-0.760581912	-0.603303432	-0.706916891	-0.336238883	-0.710050184	-0.320177698	-0.375452742	-0.548080191	-0.336238883	-0.369718464	-0.501587299	-0.375787441	-1.176778238	-0.622192802	-1.058829194	-0.539230938	-0.278850258	-0.120999965	-0.532961177	-0.009684624	-0.347930826	-0.716124291	-0.336238883	-0.341019539	1.329620515	-0.392952874	-0.920157483	-0.474844755	-0.439379741	-0.502423024	-0.639861726	-0.56291695	-0.385273399	-1.191842259	-0.558252885	-0.378670944	-0.336238883	-0.565274297	-0.42319817
135	-0.376704374	-0.589142562	2.505009546	1.524764313	-0.336238883	1.675996195	-0.345525332	-0.345981831	-0.406431287	-1.086259598	-0.760581912	-0.603303432	-0.706916891	-0.336238883	-0.710050184	-0.320177698	-0.375452742	-0.548080191	-0.336238883	-0.369718464	-0.501587299	-0.375787441	-1.176778238	-0.622192802	-1.058829194	-0.539230938	-0.278850258	-0.120999965	-0.532961177	-0.009684624	-0.347930826	-0.716124291	-0.336238883	-0.341019539	2.037019052	-0.392952874	-0.920157483	-0.474844755	-0.439379741	-0.502423024	-0.639861726	-0.56291695	-0.385273399	-1.191842259	-0.558252885	-0.378670944	-0.336238883	-0.565274297	-0.42319817
136	-0.376704374	-0.589142562	2.505009546	1.524764313	-0.336238883	1.675996195	-0.345525332	-0.345981831	-0.406431287	-1.086259598	-0.760581912	-0.603303432	-0.706916891	-0.336238883	-0.710050184	-0.320177698	-0.375452742	-0.548080191	-0.336238883	-0.369718464	-0.501587299	-0.375787441	-1.176778238	-0.622192802	-1.058829194	-0.539230938	-0.278850258	-0.120999965	-0.532961177	-0.009684624	-0.347930826	-0.716124291	-0.336238883	-0.341019539	2.744417589	-0.392952874	-0.920157483	-0.474844755	-0.439379741	-0.502423024	-0.639861726	-0.56291695	-0.385273399	-1.191842259	-0.558252885	-0.378670944	-0.336238883	-0.565274297	-0.42319817
137	-0.376704374	-0.589142562	2.505009546	1.524764313	-0.336238883	1.675996195	-0.345525332	-0.345981831	-0.406431287	-1.086259598	-0.760581912	-0.603303432	-0.706916891	-0.336238883	-0.710050184	-0.320177698	-0.375452742	-0.548080191	-0.336238883	-0.369718464	-0.501587299	-0.375787441	-1.176778238	-0.622192802	-1.058829194	-0.539230938	-0.278850258	-0.120999965	-0.532961177	-0.009684624	-0.347930826	-0.716124291	-0.336238883	-0.341019539	3.098116857	-0.392952874	-0.920157483	-0.144810812	-0.439379741	-0.502423024	-0.639861726	0.317389344	-0.385273399	-1.191842259	-0.558252885	-0.378670944	-0.336238883	-0.565274297	-0.42319817
138	-0.376704374	-0.589142562	2.505009546	1.524764313	-0.336238883	1.675996195	-0.345525332	-0.345981831	-0.406431287	-1.086259598	-0.760581912	-0.603303432	-0.706916891	-0.336238883	-0.710050184	-0.320177698	-0.375452742	-0.548080191	-0.336238883	-0.369718464	-0.501587299	-0.375787441	-1.176778238	-0.622192802	-1.058829194	-0.539230938	-0.278850258	-0.120999965	-0.532961177	-0.009684624	-0.347930826	-0.716124291	-0.336238883	-0.341019539	3.098116857	-0.392952874	-0.920157483	-0.144810812	-0.439379741	-0.502423024	-0.639861726	0.610824776	-0.385273399	-1.191842259	-0.558252885	-0.378670944	-0.336238883	-0.565274297	-0.42319817
139	-0.069062469	-0.589142562	2.505009546	1.524764313	-0.336238883	1.675996195	-0.345525332	-0.345981831	-0.406431287	-1.086259598	-0.760581912	-0.603303432	-0.706916891	-0.336238883	-0.710050184	-0.320177698	-0.375452742	-0.548080191	-0.336238883	-0.369718464	-0.501587299	-0.375787441	-1.176778238	-0.622192802	-1.058829194	-0.539230938	-0.278850258	-0.120999965	-0.532961177	-0.009684624	-0.347930826	-0.716124291	-0.336238883	-0.341019539	3.098116857	-0.392952874	-0.920157483	-0.144810812	-0.439379741	-0.502423024	-0.639861726	0.610824776	-0.385273399	-1.191842259	-0.558252885	-0.378670944	-0.336238883	-0.565274297	-0.42319817
140	0.546221342	-0.589142562	2.505009546	1.524764313	-0.336238883	1.675996195	-0.345525332	-0.345981831	-0.406431287	-1.086259598	-0.760581912	-0.603303432	-0.706916891	-0.336238883	-0.710050184	-0.320177698	-0.375452742	-0.548080191	-0.336238883	-0.369718464	-0.501587299	-0.375787441	-1.176778238	-0.622192802	-1.058829194	-0.539230938	-0.278850258	-0.120999965	-0.532961177	-0.009684624	-0.347930826	-0.716124291	-0.336238883	-0.341019539	3.098116857	-0.392952874	-0.920157483	-0.144810812	-0.439379741	-0.502423024	-0.639861726	0.610824776	-0.385273399	-1.191842259	-0.558252885	-0.378670944	-0.336238883	-0.565274297	-0.42319817
141	1.161505153	-0.589142562	2.505009546	1.524764313	-0.336238883	1.675996195	-0.345525332	-0.345981831	-0.406431287	-1.086259598	-0.760581912	-0.603303432	-0.706916891	-0.336238883	-0.710050184	-0.320177698	-0.375452742	-0.548080191	-0.336238883	-0.369718464	-0.501587299	-0.375787441	-1.176778238	-0.622192802	-1.058829194	-0.539230938	-0.278850258	-0.120999965	-0.532961177	-0.009684624	-0.347930826	-0.716124291	-0.336238883	-0.341019539	3.098116857	-0.392952874	-0.920157483	-0.144810812	-0.439379741	-0.502423024	-0.639861726	0.610824776	-0.385273399	-1.191842259	-0.558252885	-0.378670944	-0.336238883	-0.565274297	-0.42319817
142	1.776788964	-0.589142562	2.505009546	1.524764313	-0.336238883	1.675996195	-0.345525332	-0.345981831	-0.406431287	-1.086259598	-0.760581912	-0.603303432	-0.706916891	-0.336238883	-0.710050184	-0.320177698	-0.375452742	-0.548080191	-0.336238883	-0.369718464	-0.501587299	-0.375787441	-1.176778238	-0.622192802	-1.058829194	-0.539230938	-0.278850258	-0.120999965	-0.532961177	-0.009684624	-0.347930826	-0.716124291	-0.336238883	-0.341019539	3.098116857	-0.392952874	-0.920157483	-0.144810812	-0.439379741	-0.502423024	-0.639861726	0.610824776	-0.385273399	-1.191842259	-0.558252885	-0.378670944	-0.336238883	-0.565274297	-0.42319817
143	2.392072775	-0.589142562	2.505009546	1.524764313	-0.336238883	1.675996195	-0.345525332	-0.345981831	-0.406431287	-1.086259598	-0.760581912	-0.603303432	-0.706916891	-0.336238883	-0.710050184	-0.320177698	-0.375452742	-0.548080191	-0.336238883	-0.369718464	-0.501587299	-0.375787441	-1.176778238	-0.622192802	-1.058829194	-0.539230938	-0.278850258	-0.120999965	-0.532961177	-0.009684624	-0.347930826	-0.716124291	-0.336238883	-0.341019539	3.098116857	-0.392952874	-0.920157483	-0.144810812	-0.439379741	-0.502423024	-0.639861726	0.610824776	-0.385273399	-1.191842259	-0.558252885	-0.378670944	-0.336238883	-0.565274297	-0.42319817
144	3.007356586	-0.589142562	2.505009546	1.524764313	-0.336238883	1.675996195	-0.345525332	-0.345981831	-0.406431287	-1.086259598	-0.760581912	-0.603303432	-0.706916891	-0.336238883	-0.710050184	-0.320177698	-0.375452742	-0.548080191	-0.336238883	-0.369718464	-0.501587299	-0.375787441	-1.176778238	-0.622192802	-1.058829194	-0.539230938	-0.278850258	-0.120999965	-0.532961177	-0.009684624	-0.347930826	-0.716124291	-0.336238883	-0.341019539	3.098116857	-0.392952874	-0.920157483	-0.144810812	-0.439379741	-0.502423024	-0.639861726	0.610824776	-0.385273399	-1.191842259	-0.558252885	-0.378670944	-0.336238883	-0.565274297	-0.42319817
145	3.130413348	-0.228292743	2.505009546	1.524764313	-0.336238883	1.675996195	-0.345525332	-0.345981831	-0.406431287	-1.086259598	-0.760581912	-0.603303432	-0.706916891	-0.336238883	-0.710050184	-0.067643176	-0.375452742	-0.548080191	-0.336238883	-0.369718464	-0.501587299	-0.375787441	-0.687078589	-0.622192802	-0.695590241	-0.539230938	-0.278850258	-0.120999965	-0.532961177	-0.009684624	-0.347930826	-0.716124291	-0.336238883	-0.341019539	3.098116857	-0.392952874	-0.920157483	-0.144810812	-0.439379741	-0.502423024	-0.639861726	0.610824776	-0.385273399	-1.191842259	-0.558252885	-0.378670944	-0.336238883	-0.565274297	-0.42319817
146	3.130413348	-0.228292743	-0.190577197	1.524764313	-0.336238883	1.675996195	-0.345525332	-0.345981831	0.222467652	0.186454465	-0.760581912	-0.603303432	-0.706916891	-0.336238883	-0.710050184	-0.067643176	-0.375452742	-0.548080191	-0.336238883	-0.369718464	-0.501587299	-0.375787441	-0.687078589	-0.622192802	-0.695590241	-0.539230938	-0.278850258	-0.120999965	-0.532961177	-0.009684624	-0.347930826	-0.716124291	-0.336238883	-0.341019539	3.098116857	-0.392952874	-0.920157483	-0.144810812	-0.439379741	-0.502423024	-0.639861726	0.610824776	-0.385273399	-1.191842259	-0.558252885	-0.378670944	-0.336238883	-0.565274297	-0.42319817
147	3.130413348	-0.228292743	-0.575661017	1.524764313	2.958902168	-0.610513695	-0.345525332	-0.345981831	0.222467652	0.73190335	-0.760581912	-0.603303432	-0.706916891	-0.336238883	-0.710050184	-0.067643176	-0.375452742	-0.548080191	-0.336238883	-0.369718464	-0.501587299	-0.375787441	-0.687078589	-0.622192802	-0.695590241	-0.539230938	-0.278850258	-0.120999965	-0.532961177	-0.009684624	-0.347930826	-0.716124291	-0.336238883	-0.341019539	3.098116857	-0.392952874	-0.920157483	-0.144810812	-0.439379741	-0.502423024	-0.639861726	0.610824776	-0.385273399	-1.191842259	-0.558252885	-0.378670944	-0.336238883	-0.565274297	-0.42319817
148	3.130413348	-0.228292743	-0.575661017	1.524764313	2.958902168	-0.610513695	-0.345525332	-0.345981831	0.222467652	0.73190335	-0.760581912	-0.603303432	-0.706916891	-0.336238883	-0.710050184	-0.067643176	-0.375452742	-0.548080191	-0.336238883	-0.369718464	-0.501587299	-0.375787441	-0.687078589	-0.622192802	-0.695590241	-0.539230938	-0.278850258	-0.120999965	-0.532961177	-0.009684624	-0.347930826	-0.716124291	2.958902168	-0.341019539	3.098116857	-0.392952874	-0.920157483	-0.144810812	-0.439379741	-0.502423024	-0.639861726	0.610824776	-0.385273399	-1.191842259	-0.558252885	-0.378670944	-0.336238883	-0.565274297	-0.42319817
149	3.130413348	-0.228292743	-0.575661017	1.524764313	2.958902168	-0.610513695	-0.345525332	-0.345981831	0.222467652	0.73190335	-0.760581912	-0.603303432	-0.706916891	-0.336238883	-0.710050184	-0.067643176	-0.375452742	-0.548080191	-0.336238883	-0.369718464	-0.501587299	-0.375787441	-0.687078589	-0.622192802	-0.695590241	-0.539230938	-0.278850258	-0.120999965	-0.532961177	-0.009684624	-0.347930826	-0.716124291	2.958902168	-0.341019539	3.098116857	-0.392952874	-0.920157483	-0.144810812	-0.439379741	-0.502423024	-0.639861726	0.610824776	-0.385273399	-1.191842259	-0.558252885	-0.378670944	-0.336238883	-0.565274297	-0.42319817
150	3.130413348	-0.228292743	-0.575661017	0.426037087	2.958902168	-0.610513695	-0.345525332	-0.345981831	0.222467652	0.73190335	-0.760581912	-0.603303432	-0.706916891	-0.336238883	-0.710050184	-0.067643176	-0.375452742	-0.548080191	-0.336238883	-0.369718464	-0.501587299	-0.375787441	-0.687078589	-0.622192802	-0.695590241	-0.539230938	-0.278850258	-0.120999965	-0.532961177	-0.484231184	-0.347930826	-0.716124291	2.958902168	-0.341019539	3.098116857	-0.392952874	-0.920157483	-0.144810812	-0.439379741	-0.502423024	-0.639861726	0.610824776	-0.385273399	-1.191842259	-0.558252885	-0.378670944	-0.336238883	-0.565274297	-0.42319817
151	3.130413348	-0.228292743	-0.575661017	-0.672690138	2.958902168	-0.610513695	-0.345525332	-0.345981831	0.222467652	0.73190335	-0.760581912	-0.603303432	-0.706916891	-0.336238883	-0.710050184	-0.067643176	-0.375452742	1.600394158	-0.336238883	-0.369718464	-0.501587299	-0.375787441	-0.687078589	-0.622192802	-0.695590241	-0.539230938	-0.278850258	-0.120999965	-0.532961177	-0.484231184	-0.347930826	-0.716124291	2.958902168	-0.341019539	3.098116857	-0.392952874	-0.920157483	-0.144810812	-0.439379741	-0.502423024	-0.639861726	0.610824776	-0.385273399	-1.191842259	-0.558252885	-0.378670944	-0.336238883	-0.565274297	-0.42319817
152	3.130413348	-0.228292743	-0.575661017	-0.672690138	2.958902168	-0.610513695	-0.345525332	-0.345981831	0.222467652	0.73190335	-0.760581912	-0.603303432	-0.706916891	-0.336238883	-0.710050184	-0.067643176	-0.375452742	2.674631333	2.958902168	-0.369718464	-0.501587299	-0.375787441	-0.687078589	-0.622192802	-0.695590241	-0.539230938	-0.278850258	-0.120999965	-0.532961177	-0.484231184	-0.347930826	-0.716124291	2.958902168	-0.341019539	2.744417589	-0.392952874	-0.920157483	-0.144810812	-0.439379741	-0.502423024	-0.639861726	0.610824776	-0.385273399	-1.191842259	-0.558252885	-0.378670944	-0.336238883	-0.565274297	-0.42319817
153	3.130413348	-0.228292743	-0.575661017	-0.672690138	2.958902168	-0.610513695	-0.345525332	-0.345981831	0.222467652	0.73190335	-0.760581912	-0.603303432	-0.706916891	-0.336238883	-0.710050184	-0.067643176	-0.375452742	2.674631333	2.958902168	-0.369718464	-0.501587299	-0.375787441	-0.687078589	-0.622192802	-0.695590241	-0.539230938	-0.278850258	-0.120999965	-0.532961177	-0.484231184	-0.347930826	-0.716124291	2.958902168	-0.341019539	2.037019052	-0.392952874	-0.920157483	-0.144810812	-0.439379741	-0.502423024	-0.639861726	0.610824776	-0.385273399	-1.191842259	-0.558252885	-0.378670944	-0.336238883	-0.565274297	-0.42319817
154	3.130413348	-0.228292743	-0.575661017	-0.672690138	2.958902168	-0.610513695	-0.345525332	-0.345981831	0.222467652	0.73190335	-0.760581912	-0.603303432	-0.706916891	-0.336238883	-0.710050184	-0.067643176	-0.375452742	2.674631333	2.958902168	-0.369718464	-0.501587299	-0.375787441	-0.687078589	-0.622192802	-0.695590241	-0.539230938	-0.278850258	-0.120999965	-0.532961177	-0.484231184	-0.347930826	-0.716124291	2.958902168	-0.341019539	1.329620515	-0.392952874	-0.920157483	-0.144810812	-0.439379741	-0.502423024	-0.639861726	0.610824776	-0.385273399	-1.191842259	-0.558252885	-0.378670944	-0.336238883	-0.565274297	-0.42319817
155	3.130413348	-0.228292743	-0.575661017	-0.672690138	2.958902168	-0.610513695	-0.345525332	-0.345981831	0.222467652	0.73190335	-0.760581912	-0.603303432	-0.706916891	-0.336238883	-0.710050184	-0.067643176	-0.375452742	2.674631333	2.958902168	-0.369718464	-0.501587299	-0.375787441	-0.687078589	-0.622192802	-0.695590241	-0.539230938	-0.278850258	-0.120999965	-0.532961177	-0.484231184	-0.347930826	-0.716124291	2.958902168	-0.341019539	0.622221978	-0.392952874	-0.920157483	-0.144810812	-0.439379741	-0.502423024	-0.639861726	0.610824776	-0.385273399	-1.191842259	-0.558252885	-0.378670944	-0.336238883	-0.565274297	-0.42319817
156	3.130413348	-0.228292743	-0.575661017	-0.672690138	2.958902168	-0.610513695	-0.345525332	-0.345981831	0.222467652	0.73190335	-0.760581912	-0.603303432	-0.706916891	-0.336238883	-0.710050184	-0.067643176	-0.375452742	2.674631333	2.958902168	-0.369718464	-0.501587299	-0.375787441	-0.687078589	-0.622192802	-0.695590241	-0.539230938	-0.278850258	-0.120999965	-0.532961177	-0.484231184	-0.347930826	-0.716124291	2.958902168	-0.341019539	-0.085176559	-0.392952874	-0.920157483	-0.144810812	-0.439379741	-0.502423024	-0.639861726	0.610824776	-0.385273399	-1.191842259	-0.558252885	-0.378670944	-0.336238883	-0.565274297	-0.42319817
157	3.130413348	-0.228292743	-0.575661017	-0.672690138	2.958902168	-0.610513695	-0.345525332	-0.345981831	0.222467652	0.73190335	-0.760581912	-0.603303432	-0.706916891	-0.336238883	-0.710050184	-0.067643176	-0.375452742	2.674631333	2.958902168	-0.369718464	-0.091957671	-0.375787441	-0.687078589	-0.622192802	-0.695590241	-0.539230938	-0.278850258	-0.120999965	-0.532961177	-0.484231184	-0.347930826	-0.716124291	2.958902168	-0.341019539	-0.438875827	-0.392952874	-0.920157483	-0.474844755	-0.439379741	-0.502423024	-0.639861726	-0.269481519	-0.385273399	-1.191842259	1.187772096	-0.378670944	-0.336238883	-0.565274297	-0.42319817
158	3.130413348	-0.228292743	-0.575661017	-0.672690138	2.958902168	-0.610513695	-0.345525332	-0.345981831	0.222467652	0.73190335	-0.760581912	-0.603303432	-0.706916891	-0.336238883	-0.710050184	-0.067643176	-0.375452742	2.674631333	2.958902168	1.397716144	2.365820093	-0.375787441	-0.687078589	-0.622192802	-0.695590241	-0.539230938	-0.278850258	-0.120999965	-0.532961177	-0.484231184	-0.347930826	-0.716124291	2.958902168	-0.341019539	-0.438875827	-0.392952874	-0.920157483	-0.474844755	-0.439379741	-0.502423024	-0.639861726	-0.56291695	-0.385273399	-1.191842259	1.187772096	-0.378670944	-0.336238883	-0.565274297	-0.42319817
159	2.822771443	-0.228292743	-0.575661017	-0.672690138	2.958902168	-0.610513695	-0.345525332	-0.345981831	0.222467652	0.73190335	-0.760581912	-0.603303432	-0.706916891	-0.336238883	-0.710050184	-0.067643176	-0.375452742	2.674631333	2.958902168	1.397716144	2.365820093	-0.375787441	-0.687078589	-0.622192802	-0.695590241	-0.539230938	-0.278850258	-0.120999965	-0.532961177	-0.484231184	-0.347930826	-0.716124291	2.958902168	-0.341019539	-0.438875827	-0.392952874	-0.920157483	-0.474844755	-0.439379741	-0.502423024	-0.639861726	-0.56291695	-0.385273399	-1.191842259	1.187772096	-0.378670944	-0.336238883	-0.565274297	-0.42319817
160	2.207487632	-0.228292743	-0.575661017	-0.672690138	2.958902168	-0.610513695	-0.345525332	-0.345981831	0.222467652	0.73190335	-0.760581912	-0.603303432	-0.706916891	-0.336238883	-0.710050184	-0.067643176	-0.375452742	2.674631333	2.958902168	1.397716144	2.365820093	-0.375787441	-0.687078589	-0.622192802	-0.695590241	-0.539230938	-0.278850258	-0.120999965	0.494518076	-0.484231184	-0.347930826	-0.716124291	2.958902168	-0.341019539	-0.438875827	-0.392952874	-0.920157483	-0.474844755	-0.439379741	-0.502423024	-0.639861726	-0.56291695	-0.385273399	-1.122627124	1.187772096	-0.378670944	-0.336238883	-0.565274297	-0.42319817
161	1.592203821	-0.228292743	-0.575661017	-0.672690138	2.958902168	-0.610513695	-0.345525332	-0.345981831	0.222467652	0.73190335	-0.760581912	-0.603303432	-0.706916891	-0.336238883	-0.710050184	-0.067643176	-0.375452742	2.674631333	2.958902168	1.397716144	2.365820093	-0.375787441	-0.687078589	-0.622192802	-0.695590241	-0.539230938	-0.278850258	-0.120999965	1.521997329	-0.009684624	-0.347930826	-0.716124291	2.958902168	-0.341019539	-0.438875827	-0.392952874	-0.920157483	-0.474844755	-0.439379741	-0.502423024	-0.639861726	-0.56291695	-0.385273399	-0.776551445	1.187772096	-0.378670944	-0.336238883	-0.565274297	-0.42319817
162	0.97692001	-0.228292743	-0.575661017	-0.672690138	2.958902168	-0.610513695	-0.345525332	-0.345981831	0.222467652	0.73190335	-0.760581912	-0.603303432	-0.706916891	-0.336238883	-0.710050184	-0.067643176	-0.375452742	2.674631333	2.958902168	1.397716144	2.365820093	-0.375787441	-0.687078589	-0.622192802	-0.695590241	-0.539230938	-0.278850258	-0.120999965	2.549476581	-0.009684624	-0.347930826	-0.716124291	2.958902168	-0.341019539	-0.438875827	-0.392952874	-0.606503802	-0.474844755	-0.439379741	-0.502423024	-0.639861726	-0.56291695	-0.385273399	-0.776551445	1.187772096	-0.378670944	-0.336238883	-0.565274297	-0.42319817
163	0.361636199	-0.228292743	-0.575661017	-0.672690138	2.958902168	-0.610513695	-0.345525332	-0.345981831	0.222467652	0.73190335	-0.760581912	-0.603303432	-0.706916891	-0.336238883	-0.710050184	-0.067643176	-0.375452742	2.674631333	2.958902168	1.397716144	2.365820093	-0.375787441	-0.687078589	-0.622192802	-0.695590241	-0.539230938	-0.278850258	-0.120999965	2.891969666	-0.009684624	-0.347930826	-0.716124291	2.958902168	-0.341019539	-0.438875827	-0.392952874	-0.606503802	-0.474844755	-0.439379741	-0.502423024	-0.639861726	-0.56291695	-0.385273399	-0.430475767	1.187772096	-0.378670944	-0.336238883	-0.565274297	-0.42319817
164	-0.253647612	-0.228292743	-0.575661017	-0.672690138	2.958902168	-0.610513695	-0.345525332	-0.345981831	0.222467652	0.73190335	-0.760581912	-0.603303432	-0.706916891	-0.336238883	-0.710050184	-0.067643176	-0.375452742	2.674631333	2.958902168	1.397716144	2.365820093	-0.375787441	-0.687078589	-0.622192802	-0.695590241	-0.539230938	-0.278850258	-0.120999965	2.891969666	-0.009684624	-0.347930826	2.091082929	2.958902168	-0.341019539	-0.438875827	-0.392952874	-0.606503802	-0.474844755	-0.439379741	-0.502423024	-0.639861726	-0.56291695	-0.385273399	-0.22283036	1.187772096	-0.378670944	-0.336238883	-0.565274297	-0.42319817
165	-0.376704374	-0.589142562	-0.575661017	-0.672690138	2.958902168	-0.610513695	-0.345525332	-0.345981831	0.222467652	0.73190335	-0.760581912	-0.603303432	-0.706916891	-0.336238883	-0.710050184	-0.320177698	-0.375452742	2.674631333	2.958902168	1.397716144	2.365820093	-0.375787441	-1.176778238	-0.622192802	-1.058829194	-0.539230938	-0.278850258	-0.120999965	2.891969666	-0.009684624	0.504499698	2.091082929	2.958902168	-0.341019539	-0.438875827	-0.392952874	-0.606503802	-0.474844755	-0.439379741	-0.502423024	-0.639861726	-0.56291695	-0.385273399	-0.22283036	1.187772096	-0.378670944	-0.336238883	-0.565274297	-0.42319817
166	-0.376704374	-0.589142562	-0.575661017	-0.672690138	2.958902168	-0.610513695	-0.345525332	-0.345981831	-0.406431287	-0.540810713	-0.760581912	-0.603303432	-0.706916891	-0.336238883	-0.710050184	-0.320177698	-0.375452742	2.674631333	2.958902168	1.397716144	2.365820093	-0.375787441	-1.176778238	-0.622192802	-1.058829194	-0.539230938	-0.278850258	-0.120999965	2.891969666	-0.009684624	1.451644726	2.091082929	2.958902168	-0.341019539	-0.438875827	-0.392952874	-0.606503802	-0.474844755	-0.439379741	-0.502423024	-0.639861726	-0.56291695	-0.385273399	-0.22283036	1.187772096	-0.378670944	-0.336238883	-0.565274297	-0.42319817
167	-0.376704374	-0.589142562	-0.575661017	-0.672690138	-0.336238883	-0.610513695	-0.345525332	-0.345981831	-0.406431287	-1.086259598	-0.760581912	-0.603303432	-0.706916891	-0.336238883	-0.710050184	-0.320177698	-0.375452742	2.674631333	2.958902168	1.397716144	2.365820093	-0.375787441	-1.176778238	-0.622192802	-1.058829194	-0.539230938	-0.278850258	-0.120999965	2.891969666	-0.009684624	2.398789754	2.091082929	2.958902168	-0.341019539	-0.438875827	-0.392952874	-0.606503802	-0.474844755	-0.439379741	-0.502423024	-0.639861726	-0.56291695	-0.385273399	-0.22283036	1.187772096	-0.378670944	-0.336238883	-0.565274297	-0.42319817
168	-0.376704374	-0.589142562	-0.575661017	-0.672690138	-0.336238883	-0.610513695	-0.345525332	-0.345981831	-0.406431287	-1.086259598	-0.760581912	-0.603303432	-0.706916891	-0.336238883	-0.710050184	-0.320177698	-0.375452742	2.674631333	2.958902168	1.397716144	2.365820093	-0.375787441	-1.176778238	-0.622192802	-1.058829194	-0.539230938	-0.278850258	-0.120999965	2.891969666	-0.009684624	3.061791273	2.091082929	-0.336238883	-0.341019539	-0.438875827	-0.392952874	-0.606503802	-0.474844755	-0.439379741	-0.502423024	-0.639861726	-0.56291695	-0.385273399	-0.22283036	1.187772096	-0.378670944	-0.336238883	-0.565274297	-0.42319817
169	-0.376704374	-0.589142562	-0.575661017	-0.672690138	-0.336238883	-0.356457041	2.879377767	-0.345981831	-0.406431287	-1.086259598	-0.760581912	-0.603303432	-0.706916891	-0.336238883	-0.710050184	-0.320177698	-0.375452742	2.674631333	2.958902168	2.281433447	2.365820093	-0.375787441	-0.687078589	-0.622192802	-0.937749543	1.493254905	-0.278850258	-0.120999965	2.891969666	-0.009684624	3.061791273	2.091082929	-0.336238883	-0.341019539	-0.438875827	-0.392952874	-0.606503802	-0.474844755	-0.439379741	-0.502423024	-0.639861726	-0.56291695	-0.385273399	-0.22283036	1.187772096	-0.378670944	-0.336238883	-0.565274297	-0.42319817
170	-0.376704374	-0.589142562	-0.575661017	-0.672690138	-0.336238883	-0.356457041	2.879377767	-0.345981831	-0.406431287	-1.086259598	-0.760581912	-0.603303432	-0.706916891	-0.336238883	-0.710050184	-0.320177698	-0.375452742	2.674631333	2.958902168	2.281433447	2.365820093	-0.375787441	-0.19737894	-0.622192802	-0.695590241	1.493254905	-0.278850258	-0.120999965	2.891969666	-0.009684624	3.061791273	2.091082929	-0.336238883	-0.341019539	-0.438875827	-0.392952874	-0.606503802	-0.474844755	-0.439379741	-0.502423024	-0.639861726	-0.56291695	-0.385273399	0.054030182	1.187772096	-0.378670944	-0.336238883	-0.565274297	-0.42319817
171	-0.376704374	-0.589142562	-0.575661017	-0.672690138	-0.336238883	-0.356457041	2.879377767	-0.345981831	-0.406431287	-1.086259598	-0.760581912	-0.603303432	-0.706916891	-0.336238883	-0.710050184	-0.320177698	-0.375452742	0.526156983	2.958902168	2.281433447	2.365820093	-0.375787441	0.292320709	-0.622192802	-0.332351287	1.493254905	-0.278850258	-0.120999965	2.891969666	-0.009684624	3.061791273	2.091082929	-0.336238883	-0.341019539	-0.368135973	-0.392952874	-0.606503802	-0.474844755	-0.439379741	-0.502423024	-0.639861726	-0.56291695	-0.385273399	0.261675589	1.187772096	-0.378670944	-0.336238883	-0.565274297	-0.42319817
172	-0.376704374	-0.589142562	-0.575661017	-0.672690138	-0.336238883	-0.356457041	2.879377767	-0.345981831	-0.406431287	-1.086259598	-0.760581912	-0.603303432	-0.706916891	-0.336238883	-0.710050184	-0.320177698	-0.375452742	-0.548080191	-0.336238883	2.281433447	2.365820093	-0.375787441	0.782020358	-0.622192802	-0.090191985	1.493254905	-0.278850258	-0.120999965	2.891969666	-0.009684624	3.061791273	2.091082929	-0.336238883	-0.341019539	-0.226656266	-0.392952874	-0.606503802	-0.474844755	-0.439379741	-0.502423024	-0.639861726	-0.56291695	-0.385273399	0.330890725	1.769780423	-0.378670944	-0.336238883	-0.565274297	-0.42319817
173	-0.376704374	-0.589142562	-0.575661017	-0.672690138	-0.336238883	-0.356457041	2.879377767	-0.345981831	-0.406431287	-1.086259598	-0.760581912	-0.603303432	-0.706916891	-0.336238883	-0.710050184	-0.320177698	-0.375452742	-0.548080191	-0.336238883	2.281433447	2.365820093	-0.375787441	1.026870182	-0.622192802	0.151967317	1.493254905	-0.278850258	-0.120999965	2.891969666	-0.009684624	3.061791273	2.091082929	-0.336238883	-0.341019539	-0.155916412	-0.392952874	-0.606503802	-0.474844755	-0.439379741	-0.502423024	-0.639861726	-0.56291695	-0.385273399	0.469320996	1.769780423	-0.378670944	-0.336238883	-0.565274297	-0.42319817
174	-0.376704374	-0.589142562	-0.575661017	-0.672690138	-0.336238883	-0.356457041	2.879377767	-0.345981831	-0.406431287	-1.086259598	-0.760581912	-0.603303432	-0.706916891	-0.336238883	-0.710050184	-0.320177698	-0.375452742	-0.548080191	-0.336238883	2.281433447	2.365820093	-0.375787441	1.026870182	-0.622192802	0.151967317	1.493254905	-0.278850258	-0.120999965	2.891969666	-0.009684624	3.061791273	2.091082929	-0.336238883	-0.341019539	-0.155916412	-0.392952874	-0.606503802	-0.474844755	-0.439379741	-0.502423024	-0.639861726	-0.56291695	-0.385273399	0.469320996	1.769780423	-0.378670944	-0.336238883	0.050246604	-0.42319817
175	-0.376704374	-0.589142562	-0.575661017	-0.672690138	-0.336238883	-0.356457041	2.879377767	-0.345981831	-0.406431287	-1.086259598	-0.760581912	-0.603303432	-0.706916891	-0.336238883	-0.710050184	-0.320177698	-0.375452742	-0.548080191	-0.336238883	2.281433447	2.365820093	-0.375787441	1.516569831	-0.622192802	0.394126619	2.509497827	-0.278850258	-0.120999965	2.891969666	-0.009684624	3.061791273	2.091082929	-0.336238883	-0.341019539	-0.155916412	-0.392952874	-0.606503802	-0.474844755	-0.439379741	-0.502423024	-0.639861726	-0.56291695	-0.385273399	0.538536132	1.769780423	-0.378670944	-0.336238883	0.050246604	-0.42319817
176	-0.376704374	-0.589142562	-0.575661017	-0.672690138	-0.336238883	-0.356457041	2.879377767	-0.345981831	-0.406431287	-1.086259598	-0.760581912	-0.603303432	-0.706916891	-0.336238883	-0.710050184	-0.320177698	-0.375452742	-0.548080191	-0.336238883	2.281433447	2.365820093	-0.375787441	1.761419655	-0.622192802	1.120604526	2.509497827	-0.278850258	-0.120999965	2.891969666	-0.009684624	3.061791273	2.091082929	-0.336238883	-0.341019539	-0.155916412	-0.392952874	-0.606503802	-0.474844755	-0.439379741	-0.502423024	-0.639861726	-0.56291695	-0.385273399	0.538536132	1.769780423	-0.378670944	-0.336238883	0.050246604	-0.42319817
177	-0.376704374	-0.589142562	-0.575661017	-0.672690138	-0.336238883	-0.356457041	2.879377767	-0.345981831	-0.406431287	-1.086259598	-0.760581912	-0.603303432	-0.706916891	-0.336238883	-0.710050184	-0.320177698	-0.375452742	-0.548080191	-0.336238883	2.281433447	1.956190465	-0.375787441	1.761419655	-0.622192802	1.120604526	2.509497827	-0.278850258	-0.120999965	2.891969666	-0.009684624	3.061791273	2.091082929	-0.336238883	-0.341019539	-0.155916412	-0.392952874	-0.606503802	-0.474844755	-0.439379741	-0.502423024	-0.639861726	-0.56291695	-0.385273399	0.538536132	1.187772096	-0.378670944	-0.336238883	1.281288406	-0.42319817
178	-0.376704374	-0.589142562	-0.575661017	-0.672690138	-0.336238883	-0.356457041	2.879377767	-0.345981831	-0.406431287	-1.086259598	-0.760581912	-0.603303432	-0.706916891	-0.336238883	-0.710050184	-0.320177698	-0.375452742	-0.548080191	-0.336238883	0.51399884	-0.501587299	-0.375787441	1.761419655	-0.622192802	1.120604526	2.509497827	-0.278850258	-0.120999965	2.891969666	-0.009684624	3.061791273	2.091082929	-0.336238883	-0.341019539	-0.155916412	-0.392952874	-0.606503802	-0.474844755	-0.439379741	-0.502423024	-0.639861726	-0.56291695	-0.385273399	0.538536132	1.187772096	-0.378670944	-0.336238883	1.281288406	-0.42319817
179	-0.376704374	-0.589142562	-0.575661017	-0.672690138	-0.336238883	-0.356457041	2.879377767	-0.345981831	-0.406431287	-1.086259598	-0.760581912	-0.603303432	-0.706916891	-0.336238883	-0.710050184	-0.320177698	-0.375452742	-0.548080191	-0.336238883	0.51399884	-0.501587299	-0.375787441	1.761419655	-0.622192802	1.120604526	2.509497827	-0.278850258	-0.120999965	2.891969666	-0.009684624	3.061791273	2.091082929	-0.336238883	-0.341019539	-0.155916412	-0.392952874	-0.606503802	-0.474844755	-0.439379741	-0.502423024	-0.639861726	-0.56291695	-0.385273399	0.538536132	1.187772096	-0.378670944	-0.336238883	1.281288406	-0.42319817
180	-0.376704374	-0.589142562	-0.575661017	-0.672690138	-0.336238883	-0.356457041	2.879377767	-0.345981831	-0.406431287	-1.086259598	-0.760581912	-0.603303432	-0.706916891	-0.336238883	-0.710050184	-0.320177698	-0.375452742	-0.548080191	-0.336238883	0.51399884	-0.501587299	-0.375787441	1.761419655	-0.622192802	1.120604526	2.509497827	-0.278850258	-0.120999965	1.864490413	-0.009684624	3.061791273	2.091082929	-0.336238883	-0.341019539	-0.155916412	-0.392952874	-0.606503802	-0.474844755	-0.439379741	-0.502423024	-0.639861726	-0.56291695	-0.385273399	0.469320996	1.187772096	-0.378670944	-0.336238883	1.281288406	-0.42319817
181	-0.376704374	-0.589142562	-0.575661017	-0.672690138	-0.336238883	-0.356457041	2.879377767	-0.345981831	-0.406431287	-1.086259598	-0.760581912	-0.603303432	-0.706916891	-0.336238883	-0.710050184	-0.320177698	-0.375452742	-0.548080191	-0.336238883	0.51399884	-0.501587299	-0.375787441	1.761419655	-0.622192802	1.120604526	2.509497827	-0.278850258	-0.120999965	0.83701116	-0.484231184	3.061791273	2.091082929	-0.336238883	-0.341019539	-0.155916412	-0.392952874	-0.606503802	-0.474844755	-0.439379741	-0.502423024	-0.639861726	-0.56291695	-0.385273399	0.123245318	1.187772096	-0.378670944	-0.336238883	1.281288406	-0.42319817
182	-0.376704374	-0.589142562	-0.575661017	-0.672690138	-0.336238883	-0.356457041	2.879377767	-0.345981831	-0.406431287	-1.086259598	-0.760581912	-0.603303432	-0.706916891	-0.336238883	-0.710050184	-0.320177698	-0.375452742	-0.548080191	-0.336238883	0.51399884	-0.501587299	-0.375787441	1.761419655	-0.622192802	1.120604526	2.509497827	-0.278850258	-0.120999965	-0.190468093	-0.484231184	3.061791273	2.091082929	-0.336238883	-0.341019539	-0.155916412	-0.392952874	-0.920157483	-0.474844755	-0.439379741	-0.502423024	-0.639861726	-0.56291695	-0.385273399	0.123245318	1.187772096	-0.378670944	-0.336238883	1.281288406	-0.42319817
183	-0.376704374	-0.589142562	-0.575661017	-0.672690138	-0.336238883	-0.356457041	2.879377767	-0.345981831	-0.406431287	-1.086259598	-0.760581912	-0.603303432	-0.706916891	-0.336238883	-0.710050184	-0.320177698	-0.375452742	-0.548080191	-0.336238883	0.51399884	-0.501587299	-0.375787441	1.761419655	-0.622192802	1.120604526	2.509497827	-0.278850258	-0.120999965	-0.532961177	-0.484231184	3.061791273	2.091082929	-0.336238883	-0.341019539	-0.155916412	-0.392952874	-0.920157483	-0.474844755	-0.439379741	-0.502423024	-0.639861726	-0.56291695	-0.385273399	-0.22283036	1.187772096	-0.378670944	-0.336238883	1.281288406	-0.42319817
184	-0.376704374	-0.589142562	-0.575661017	-0.672690138	-0.336238883	-0.356457041	2.879377767	-0.345981831	-0.406431287	-1.086259598	-0.760581912	-0.603303432	-0.706916891	-0.336238883	-0.710050184	-0.320177698	-0.375452742	-0.548080191	-0.336238883	0.51399884	-0.501587299	-0.375787441	1.761419655	-0.622192802	1.120604526	2.509497827	-0.278850258	-0.120999965	-0.532961177	-0.484231184	3.061791273	-0.716124291	-0.336238883	-0.341019539	-0.155916412	-0.392952874	-0.920157483	-0.474844755	-0.439379741	-0.502423024	-0.639861726	-0.56291695	-0.385273399	-0.430475767	1.187772096	-0.378670944	-0.336238883	1.281288406	-0.42319817
185	-0.376704374	-0.589142562	-0.575661017	-0.672690138	-0.336238883	-0.356457041	2.879377767	-0.345981831	-0.406431287	-1.086259598	-0.760581912	-0.603303432	-0.706916891	-0.336238883	-0.710050184	-0.320177698	-0.375452742	-0.548080191	-0.336238883	0.51399884	-0.501587299	-0.375787441	1.761419655	-0.622192802	1.120604526	2.509497827	-0.278850258	-0.120999965	-0.532961177	-0.484231184	2.209360748	-0.716124291	-0.336238883	-0.341019539	-0.155916412	-0.392952874	-0.920157483	-0.474844755	-0.439379741	-0.502423024	-0.639861726	-0.56291695	-0.385273399	-0.430475767	1.187772096	-0.378670944	-0.336238883	1.281288406	-0.42319817
186	-0.376704374	-0.589142562	0.579590444	-0.672690138	-0.336238883	-0.102400386	2.879377767	-0.345981831	-0.406431287	-1.086259598	-0.760581912	-0.603303432	-0.706916891	-0.336238883	-0.710050184	-0.320177698	-0.375452742	-0.548080191	-0.336238883	0.51399884	-0.501587299	-0.375787441	1.761419655	-0.622192802	1.120604526	2.509497827	-0.278850258	-0.120999965	-0.532961177	-0.484231184	1.262215721	-0.716124291	-0.336238883	-0.341019539	-0.155916412	-0.392952874	-0.920157483	-0.474844755	-0.439379741	-0.502423024	-0.639861726	-0.56291695	-0.385273399	-0.430475767	1.187772096	-0.378670944	-0.336238883	1.281288406	-0.42319817
187	-0.376704374	-0.589142562	0.579590444	-0.672690138	-0.336238883	-0.102400386	2.879377767	-0.345981831	-0.406431287	-1.086259598	-0.760581912	-0.603303432	-0.706916891	-0.336238883	-0.710050184	-0.320177698	-0.375452742	-0.548080191	-0.336238883	0.51399884	-0.501587299	-0.375787441	1.761419655	-0.622192802	1.120604526	2.509497827	-0.278850258	-0.120999965	-0.532961177	-0.484231184	0.315070693	-0.716124291	-0.336238883	-0.341019539	-0.155916412	-0.392952874	-0.920157483	-0.474844755	-0.439379741	-0.502423024	-0.639861726	-0.56291695	-0.385273399	-0.430475767	1.187772096	-0.378670944	-0.336238883	1.281288406	-0.155627714
188	-0.376704374	-0.589142562	0.579590444	-0.672690138	-0.336238883	-0.102400386	2.879377767	-0.345981831	-0.406431287	-1.086259598	-0.760581912	-0.603303432	-0.706916891	-0.336238883	-0.710050184	-0.320177698	-0.375452742	-0.548080191	-0.336238883	0.51399884	-0.501587299	-0.375787441	1.761419655	-0.622192802	1.120604526	2.509497827	-0.278850258	-0.120999965	-0.532961177	-0.484231184	-0.347930826	-0.716124291	-0.336238883	-0.341019539	-0.155916412	-0.392952874	-0.920157483	-0.474844755	-0.439379741	-0.502423024	-0.639861726	-0.56291695	-0.385273399	-0.430475767	1.187772096	-0.378670944	-0.336238883	1.281288406	-0.155627714
189	-0.376704374	-0.589142562	0.579590444	-0.672690138	-0.336238883	-0.356457041	-0.345525332	-0.345981831	-0.406431287	-1.086259598	-0.760581912	-0.603303432	-0.706916891	-0.336238883	-0.710050184	-0.320177698	-0.375452742	-0.548080191	-0.336238883	-0.369718464	-0.501587299	-0.375787441	2.00626948	-0.622192802	0.999524875	0.477011984	-0.278850258	-0.120999965	-0.532961177	-0.484231184	-0.347930826	-0.716124291	-0.336238883	-0.341019539	-0.014436705	-0.392952874	-0.920157483	-0.474844755	-0.439379741	-0.502423024	-0.639861726	-0.56291695	-0.385273399	-0.430475767	1.187772096	-0.378670944	-0.336238883	1.281288406	-0.155627714
190	-0.376704374	-0.589142562	0.579590444	-0.672690138	-0.336238883	-0.356457041	-0.345525332	-0.345981831	-0.406431287	-1.086259598	-0.760581912	-0.603303432	-0.706916891	-0.336238883	-0.710050184	-0.320177698	-0.375452742	-0.548080191	-0.336238883	-0.369718464	-0.501587299	-0.375787441	2.495969128	-0.622192802	1.483843479	0.477011984	-0.278850258	-0.120999965	-0.532961177	-0.484231184	-0.347930826	-0.716124291	-0.336238883	-0.341019539	-0.014436705	-0.392952874	-0.920157483	-0.474844755	-0.439379741	-0.502423024	-0.639861726	-0.56291695	-0.385273399	-0.70733631	1.187772096	-0.378670944	-0.336238883	1.281288406	-0.155627714
191	-0.376704374	-0.589142562	0.579590444	-0.672690138	-0.336238883	-0.356457041	-0.345525332	-0.345981831	-0.406431287	-1.086259598	-0.760581912	-0.603303432	-0.706916891	-0.336238883	-0.710050184	-0.320177698	-0.375452742	-0.548080191	-0.336238883	-0.369718464	-0.501587299	-0.375787441	2.00626948	-0.622192802	2.331401037	0.477011984	-0.278850258	-0.120999965	-0.532961177	-0.484231184	-0.347930826	-0.716124291	-0.336238883	-0.341019539	-0.085176559	-0.392952874	-0.920157483	-0.474844755	-0.439379741	-0.502423024	-0.639861726	-0.56291695	-0.385273399	-0.914981717	1.187772096	-0.378670944	-0.336238883	1.281288406	-0.155627714
192	-0.376704374	-0.589142562	0.579590444	-0.672690138	-0.336238883	-0.356457041	-0.345525332	-0.345981831	-0.406431287	-1.086259598	-0.760581912	-0.603303432	-0.706916891	-0.336238883	-0.710050184	-0.320177698	-0.375452742	-0.548080191	-0.336238883	-0.369718464	-0.501587299	-0.375787441	1.516569831	-0.622192802	3.300038246	0.477011984	-0.278850258	-0.120999965	-0.532961177	-0.484231184	-0.347930826	-0.716124291	-0.336238883	-0.341019539	-0.226656266	-0.392952874	-0.920157483	-0.474844755	-0.439379741	-0.502423024	-0.639861726	-0.56291695	-0.385273399	-0.984196852	0.605763769	-0.378670944	-0.336238883	1.281288406	-0.155627714
193	-0.376704374	-0.589142562	0.579590444	-0.672690138	-0.336238883	-0.356457041	-0.345525332	-0.345981831	-0.406431287	-1.086259598	-0.760581912	-0.603303432	-0.706916891	-0.336238883	-0.710050184	-0.320177698	-0.375452742	-0.548080191	-0.336238883	0.51399884	-0.501587299	-0.375787441	1.271720006	-0.622192802	3.178958595	1.493254905	-0.278850258	-0.120999965	-0.532961177	-0.484231184	-0.347930826	-0.716124291	-0.336238883	-0.341019539	-0.29739612	-0.392952874	-0.920157483	-0.474844755	-0.439379741	-0.502423024	-0.639861726	-0.56291695	-0.385273399	-1.122627124	4.679822057	-0.378670944	-0.336238883	1.281288406	-0.155627714
194	-0.376704374	-0.589142562	0.579590444	-0.672690138	-0.336238883	-0.356457041	-0.345525332	-0.345981831	-0.406431287	-1.086259598	-0.760581912	-0.603303432	-0.706916891	-0.336238883	-0.710050184	-0.320177698	-0.375452742	-0.548080191	-0.336238883	5.816302663	-0.501587299	-0.375787441	1.271720006	-0.622192802	3.178958595	1.493254905	-0.278850258	-0.120999965	-0.532961177	-0.484231184	-0.347930826	-0.716124291	-0.336238883	-0.341019539	-0.29739612	-0.392952874	-0.920157483	-0.474844755	-0.439379741	-0.502423024	-0.639861726	-0.56291695	-0.385273399	-0.845766581	4.679822057	-0.378670944	-0.336238883	0.665767505	-0.155627714
195	-0.376704374	-0.589142562	0.579590444	-0.672690138	-0.336238883	-0.356457041	-0.345525332	-0.345981831	-0.406431287	-1.086259598	-0.760581912	-0.603303432	-0.706916891	-0.336238883	-0.710050184	-0.320177698	-0.375452742	-0.548080191	-0.336238883	5.816302663	-0.501587299	-0.375787441	0.782020358	-0.622192802	2.936799293	0.477011984	-0.278850258	-0.120999965	-0.532961177	-0.484231184	-0.347930826	-0.716124291	-0.336238883	-0.341019539	-0.29739612	-0.392952874	-0.920157483	-0.474844755	-0.439379741	-0.502423024	-0.639861726	-0.56291695	-0.385273399	-0.22283036	4.679822057	-0.378670944	-0.336238883	0.665767505	-0.155627714
196	-0.376704374	-0.589142562	0.579590444	-0.672690138	-0.336238883	-0.356457041	-0.345525332	-0.345981831	-0.406431287	-1.086259598	-0.760581912	-0.603303432	-0.706916891	-0.336238883	-0.710050184	-0.320177698	-0.375452742	-0.548080191	-0.336238883	5.816302663	-0.501587299	-0.375787441	0.537170533	-0.622192802	2.210321386	0.477011984	-0.278850258	-0.120999965	-0.532961177	-0.484231184	-0.347930826	-0.716124291	-0.336238883	-0.341019539	-0.29739612	-0.392952874	-0.920157483	-0.474844755	-0.439379741	-0.502423024	-0.639861726	-0.56291695	-0.385273399	0.469320996	4.679822057	-0.378670944	-0.336238883	0.665767505	-0.155627714
[truncated: 40 more columns]
